# Supplementary material for: Female researchers are under-represented in the Colombian science infrastructure
Source: PLoS One. 2024 Mar 6;19(3):e0298964. doi: 10.1371/journal.pone.0298964 (PMC10917253; doi:10.1371/journal.pone.0298964)
Supplement: S11 Table — Includes information on gender of awardees for science projects, grants to young researchers, grants for field expeditions, fellowships for doctoral and postdoctoral studies. (XLSX) [file pone.0298964.s011.xlsx]

## Sheet: Información resumen
PROYECTOS DE I+D+i FINANCIADOS POR MINCIENCIAS Y ALIADOS
Nota: La información correspondiente a montos asignados por proyecto deberá ser consultada directamente en la pestaña "Proyectos"
Número total de propuestas financiadas por año y convocatoria, y distribuidas por género
Año	Convocatoria	Género Investigador (a) principal			Total propuestas financiadas
		Femenino	Masculino	No disponible
2012	569	47	78	189	314
2012	576	1	5	0	6
2014	657	41	45	0	86
2014	659	9	18	0	27
2014	660	4	13	0	17
2015	710	1	9	0	10
2015	711	15	14	0	29
2015	712	17	40	0	57
2015	714	8	28	0	36
2015	725	8	13	0	21
2016	744	27	23	0	50
2016	745	42	90	0	132
2016	763	1	1	0	2
2017	776	12	25	0	37
2017	777	74	91	0	165
2018	807	54	52	0	106
2018	808	32	67	0	99
2019	842	3	3	0	6
2019	844	48	60	0	108
2021	896	7	11	0	18
BECAS, CRÉDITOS BECAS PARA DOCTORADO Y ESTANCIAS POSDOCTORALES
Nota: La información correspondiente a monto máximo por beneficiario deberá ser consultada directamente en la pestaña "Becas"
Número total de beneficiarios por año, convocatoria, género y monto máximo
Año	Convocatoria	Género beneficiario beca o estancia posdoctoral			Total beneficiarios	Monto máximo por beneficiario Millones
Año	Convocatoria	Femenino	Masculino	No disponible	Total	Monto máximo por beneficiario Millones
2012	567	187	253	0	440	305
2012	568	98	164	0	262	475
2013	617	281	376	0	657	300
2014	646	95	124	0	219	300
2014	647	294	322	143	759	270
2015	727	254	395	1	650	240
2015	728	35	45	0	80	324
2016	756	28	49	0	77	Revisar información en tabla discriminada
2016	757	91	130	1	222	255
2016	767					255
2017	783	31	49	0	80	Revisar información en tabla discriminada
2017	784	65	79	0	144	84
2018	811	79	100	0	179	90
2019	848	167	185	0	352	96
2019	860	110	150	0	260	400
2020	885	113	160	0	273	400
2021	906	45	81	0	126	400
JÓVENES INVESTIGADORES E INNOVADORES
Nota: La información correspondiente a monto máximo por beneficiario deberá ser consultada directamente en la pestaña "Jóvenes"
Número total de beneficiarios por año, convocatoria, género y monto máximo
Año	Convocatoria	Género joven beneficiario		Total beneficiarios	Monto máximo por beneficiario Millones Millones
Año	Convocatoria	Femenino	Masculino
2020	874	31	18	49	30
EXPEDICIONES CIENTÍFICAS
Nota: La información correspondiente a monto financiable de cada expedición según la convocatoria, deberá ser consultada directamente en la pestaña "Expediciones Científicas"
Número total de beneficiarios por año, convocatoria, género y monto máximo
Año	Convocatoria	Género joven beneficiario		Total beneficiarios
Año	Convocatoria	Femenino	Masculino
2019	866	5	8	13
GRUPOS DE INVESTIGACIÓN RECONOCIDOS POR MINCIENCIAS
Año	Convocatoria	Clasificación grupos de investigación reconocidos							Género líder del grupo de investigación
		A1	A	B	C	D	Reconocidos	Total	Femenino	Masculino	Intersexual	No disponible
2012	598	368	296	721	1262	1113	544	4304	1473	2777	0	0
2013	640	293	386	869	1543	749	130	3970	1342	2593	0	0
2014	693	408	549	952	1939	610	180	4638	1592	3009	0	0
2017	781	523	762	1168	2113	0	641	5207	1782	3373	0	0
2018	833	717	1023	1285	2328	0	419	5772	2029	3681	0	0
2021	894	849	1174	1330	2276	0	531	6160	2169	3804	2	3
INVESTIGADORES RECONOCIDOS POR MINCIENCIAS
Año	Convocatoria	Clasificación de investigadores reconocidos					Género investigador
		Junior	Sénior	Asociado	Emérito	Total	Femenino	Masculino	Intersexual	No disponible
2012	598	5499	695	1822	0	8016	2716	5300	0	0
2013	640	5159	1057	2064	0	8280	2934	5346	0	0
2014	693	6051	1166	2759	74	10050	3565	6485	0	0
2017	781	7575	1707	3595	124	13001	4858	8143	0	0
2018	833	9921	2473	4349	53	16796	6411	10385	0	0
2021	894	13370	3040	4601	83	21094	8298	12787	5	4

## Sheet: Proyectos
PROYECTOS DE I+D+i FINANCIADOS POR MINCIENCIAS Y ALIADOS
Fuente: Oficina Asesora de Planeación e Innovación Institucional
Nota: Información de montos asignados representados en millones de pesos
Año convocatoria	Número de la Convocatoria	Nombre Convocatoria	Nombre del Proyecto	Sexo Investigador principal	Montos Corrientes - Minciencias Millones	Montos corrientes otras entidades Millones	Montos Corrientes - Contrapartidas Millones	Montos corrientes Total del proyecto Millones
2012	569	Banco De Proyectos Elegibles De Ctei Año 2012	A GENE ATLAS FOR HUMAN PATHOGENIC FUNGI	Masculino	332.819	0	203.914	536.733
2012	569	Banco De Proyectos Elegibles De Ctei Año 2012	UNA INFRAESTRUCTURA PARA LA GENERACIÓN DE APLICACIONES EDUCATIVAS BASADAS EN TELEVISIÓN DIGITAL USANDO OBJETOS DE APRENDIZAJE SEMÁNTICOS	Masculino	205.74	0	94.1068	299.846
2012	569	Banco De Proyectos Elegibles De Ctei Año 2012	DESARROLLO DE UNA TURBINA PARA CICLOS RANKINE ORGÁNICOS CON APLICACIONES DE RECUPERACIÓN ENERGÉTICA Y MICROGENERACIÓN ELÉCTRICA UTILIZANDO FUENTES DE CALOR DE BAJA TEMPERATURA	No Disponible	333.28	0	152.495	485.775
2012	569	Banco De Proyectos Elegibles De Ctei Año 2012	DEVELOPMENT AND EVALUATION OF A LAB-ON-A-CHIP BIOSENSORS FOR THE REAL-TIME AND NON-LABELING DIAGNOSIS OF ALL DENGUE VIRUS SEROTYPES BASED ON THE NON-STRUCTURAL PROTEIN- 1 (NS-1)	Masculino	349.951	0	231.777	581.728
2012	569	Banco De Proyectos Elegibles De Ctei Año 2012	OPERADORES PSEUDODIFERENCIALES BANACH VECTOR-VALUADOS EN EL TORO N-DIMENSIONAL	Masculino	93.8075	0	105.006	198.814
2012	569	Banco De Proyectos Elegibles De Ctei Año 2012	ANÁLISIS DE LAS RELACIONES SIMULTÁNEAS ENTRE BIENESTAR SUBJETIVO, PERSONALIDAD, ESQUEMAS COGNITIVOS, ESTRÉS Y SUS RELACIONES FUNCIONALES CON EL DESEMPEÑO ACADÉMICO DE ESTUDIANTES UNIVERSITARIOS EN LA COSTA ATLÁNTICA	Masculino	193.398	0	102.706	296.104
2012	569	Banco De Proyectos Elegibles De Ctei Año 2012	RECUPERACIÓN DE CONDICIONES HIDROLÓGICAS Y REDUCCIÓN DE CAUDALES PICO EN CUENCAS URBANAS CONSOLIDADAS MEDIANTE ALTERNATIVAS SOSTENIBLES DE ALMACENAMIENTO DISPERSO ADAPTADAS A PREDIOS EXISTENTES - PROYECTO PILOTO	Masculino	303.619	0	157.8	461.419
2012	569	Banco De Proyectos Elegibles De Ctei Año 2012	OUTPUTS NO DESEADOS Y EFICIENCIA BANCARIA EN COLOMBIA UNA APROXIMACIÓN DESDE LAS FUNCIONES DE DISTANCIA DIRECCIONALES	Masculino	38.099	0	52.894	90.993
2012	569	Banco De Proyectos Elegibles De Ctei Año 2012	TRANSCRIPTOMICA DE MYCOBACTERIUM TUBERCULOSIS EN CONDICIONES IN VITRO QUE SEMEJAN LATENCIA UTILIZANDO LA TECNOLOGIA DE RNA-SEQ	Femenino	319.895	0	223.218	543.114
2012	569	Banco De Proyectos Elegibles De Ctei Año 2012	DESARROLLO DE NUEVOS MATERIALES PARA APLICACION EN CELDAS SOLARES DE BAJO COSTO Y BAJO IMPACTO AMBIENTAL	No Disponible	333.333	0	365.28	698.613
2012	569	Banco De Proyectos Elegibles De Ctei Año 2012	CELDAS SOLARES SENSIBILIZADAS USANDO COMPLEJOS DE LANTÁNIDOS Y TINTES NATURALES	Masculino	333.087	0	157	490.087
2012	569	Banco De Proyectos Elegibles De Ctei Año 2012	REGISTRO HISTÓRICO DEL IMPACTO MINERO CAUSADO POR METALES EN LAS CIÉNAGAS DEL BAJO CAUCA.	No Disponible	332.277	0	167.322	499.598
2012	569	Banco De Proyectos Elegibles De Ctei Año 2012	MODELADO METABÓLICO A NIVEL GENÓMICO DEL METABOLISMO DE MYCOBACTERIUM TUBERCULOSIS, AISLADO CLÍNICO UT-205	Masculino	198.253	0	189.929	388.183
2012	569	Banco De Proyectos Elegibles De Ctei Año 2012	DISEÑO, SINTESIS Y CARACTERIZACION DE NUEVOS PIGMENTOS ORGANICOS FOTO- Y ELECTRO-ACTIVOS Y SU POTENCIAL APLICACION EN CELDAS FOTOVOLTAICAS ORGANICAS	Masculino	277	0	283.25	560.25
2012	569	Banco De Proyectos Elegibles De Ctei Año 2012	MULTIDIMENSIONAL ITEM RESPONSE THEORY MODELS FOR PRACTICAL APPLICATION IN LARGE TESTS DESIGNED TO MEASURE MULTIPLE CONSTRUCTS.	No Disponible	331.741	0	222.202	553.943
2012	569	Banco De Proyectos Elegibles De Ctei Año 2012	ESTUDIO DE LA COMBUSTIÓN EN MEDIOS POROSOS DEL GAS NATURAL, G.L.P, BIOGAS Y SYNGAS A DIFERENTES ALTITUDES	Masculino	333.108	0	149.899	483.007
2012	569	Banco De Proyectos Elegibles De Ctei Año 2012	USO DE LA MATRIZ EXTRACELULAR COMO MATERIAL PARA INGENIERÍA DE TEJIDOS - DESARROLLO DE SOPORTES PARA EL REPARO Y RECONSTRUCCIÓN DE VASOS SANGUÍNEOS	Masculino	283.051	0	284.223	567.274
2012	569	Banco De Proyectos Elegibles De Ctei Año 2012	DESARROLLO DE LOCALIZADORES ROBUSTOS DE FALLAS PARALELAS DE BAJA IMPEDANCIA PARA SISTEMAS DE DISTRIBUCIÓN DE ENERGÍA ELÉCTRICA -LOFADIS2012-	Masculino	332.381	0	318.606	650.987
2012	569	Banco De Proyectos Elegibles De Ctei Año 2012	CARACTERIZACIÓN NEUROANTROPOLÓGICA DE LA VIOLENCIA, UNA APROXIMACIÓN DESDE LAS NEUROCIENCIAS SOCIALES AL ESTUDIO DEL CONFLICTO ARMADO COLOMBIANO	Masculino	301.195	0	176	477.195
2012	569	Banco De Proyectos Elegibles De Ctei Año 2012	CARACTERIZACIÓN E IDENTIFICACIÓN GENÉTICA DE OVINOS ADAPTADOS AL TRÓPICO COLOMBIANO MEDIANTE LA ESTANDARIZACIÓN Y APLICACIÓN DE GENOTIPIFICACIÓN Y SECUENCIACIÓN AUTOMATIZADA, EN LA FACULTAD DE MEDICINA VETERINARIA Y DE ZOOTECNIA DE LA UNAL SEDE BOGOTÁ.	No Disponible	333.326	0	609.474	942.8
2012	569	Banco De Proyectos Elegibles De Ctei Año 2012	ADAPTACIÓN Y VALIDACIÓN DEL INSTRUMENTO PEDSQL 4.0 (PEDIATRIC QUALITY OF LIFE INVENTORY) PARA LA MEDICIÓN PEDIÁTRICA DE LA CALIDAD DE VIDA RELACIONADA CON LA SALUD, EN COLOMBIANOS MENORES DE EDAD.	No Disponible	213.24	0	130.23	343.47
2012	569	Banco De Proyectos Elegibles De Ctei Año 2012	EXPLORACIÓN Y MODELACIÓN DE LA IRIDISCENCIA EN ESPECIES COLOMBIANAS	No Disponible	333.218	0	185.923	519.14
2012	569	Banco De Proyectos Elegibles De Ctei Año 2012	EVALUACIÓN DE MARCADORES MOLECULARES PARA PREDECIR EL RIESGO DE CÁNCER DE CÉRVIX EN MUJERES VPH+	Femenino	349.815	0	864.566	1214.38
2012	569	Banco De Proyectos Elegibles De Ctei Año 2012	MODELO DE CARACTERIZACIÓN AMBIENTAL, EPIDEMIOLÓGICA, CLÍNICO-HISTOLÓGICA E INORGÁNICA DE LA FLUOROSIS DENTAL EN NIÑOS.	Femenino	244.203	0	139.521	383.724
2012	569	Banco De Proyectos Elegibles De Ctei Año 2012	EFECTO DE LA EXPOSICIÓN EXTRA- E INTRA-DOMICILIARIA A CONTAMINACIÓN POR MATERIAL PARTICULADO CON DIÁMETROS AERODINÁMICOS MENORES DE 2.5 MICRAS EN LOS NIVELES DE PRESIÓN ARTERIAL DE 24 HORAS Y DE ATEROSCLEROSIS SUBCLÍNICA EN POBLACIÓN ADULTA RESIDENTE EN B	Masculino	349.321	0	389.929	739.25
2012	569	Banco De Proyectos Elegibles De Ctei Año 2012	CARACTERIZACIÓN INMUNOLÓGICA Y MOLÉCULAR DE PACIENTES CON DEFICIENCIA SELECTIVA DE IGA (DSIGA)	Masculino	349.432	0	193.525	542.957
2012	569	Banco De Proyectos Elegibles De Ctei Año 2012	EVALUACIÓN DEL EFECTO DE LA FERTILIZACIÓN DEL SUELO SOBRE LA PRODUCTIVIDAD PRIMARIA NETA DE BOSQUES PLUVIALES TROPICALES DEL DEPARTAMENTO DEL CHOCÁ.	Masculino	118.408	0	108.59	226.997
2012	569	Banco De Proyectos Elegibles De Ctei Año 2012	EMISIONES ATMOSFÉRICAS E IMPACTO EN CALIDAD DEL AIRE Y SALUD PÚBLICA ASOCIADOS AL CAMBIO DE USO DEL SUELO Y LA AGRICULTURA INTENSIVA EN LA ORINOQUIA COLOMBIANA	No Disponible	333.333	0	150	483.333
2012	569	Banco De Proyectos Elegibles De Ctei Año 2012	EFECTO INMUNOMODULADOR DE LA BIXINA EN LA EXPRESIÓN DE CITOQUINAS EPITELIALES INTESTINALES (CACO-2) Y CITOQUINAS TH2 EN PBMC DE PACIENTES ALÉRGICOS.	Masculino	276.19	0	170.914	447.105
2012	569	Banco De Proyectos Elegibles De Ctei Año 2012	EVALUACIÓN PRE-CLÍNICA DE UNA VACUNA DE SEGUNDA GENERACIÓN CONTRA LA MALARIA BASADA EN LA PROTEÍNA CS DE PLASMODIUM VIVAX	Masculino	331.854	0	188.5	520.354
2012	569	Banco De Proyectos Elegibles De Ctei Año 2012	LATERAL ASSOCIATION OF BACE1 AND BACE2 TRANSMEMBRANE DOMAINS IN MODEL LIPID BILAYERS TO ENABLE HIGHLY EFFICIENT SIRNA-BASED THERAPIES AT THE CELLULAR LEVEL UNDERSTANDING LIPIDS IN ALZEHEIMER	Masculino	349.769	0	186.013	535.782
2012	569	Banco De Proyectos Elegibles De Ctei Año 2012	EVALUACIÓN DE LA CAPACIDAD DE ACTIVACIÓN DE LA LÍNEA CELULAR HUMANA TIPO BASÓFILO KU812F POR AUTOANTICUERPOS DEL SUERO DE PACIENTES CON URTICARIA CRÓNICA AUTOINMUNE	Femenino	349.89	0	288.293	638.183
2012	569	Banco De Proyectos Elegibles De Ctei Año 2012	SISTEMAS DE SEPARACIÓN Y CLASIFICACIÓN CELULAR EN CORTO TIEMPO, CON BAJO COSTO Y ALTA EFICIENCIA USO DE LEVITACIÓN ACÚSTICA Y FUERZAS HIDRODINÁMICAS	Femenino	333.333	0	336.976	670.309
2012	569	Banco De Proyectos Elegibles De Ctei Año 2012	EVALUACIÓN DE LA EFECTIVIDAD DEL PROGRAMA RECREOVÍA PARA LA PROMOCIÓN DE ACTIVIDAD FÓSICA EN ÉMBITOS COMUNITARIOS	Femenino	268.758	0	190.499	459.257
2012	569	Banco De Proyectos Elegibles De Ctei Año 2012	DESARROLLO DE UNA MATRIZ PARA ESPECTROMETRÍA DE MASAS MALDI (MATRIX ASSISTED LASER DESORPTION IONIZATION) BASADA EN SISTEMAS TIPO FENILENVINILENO	No Disponible	258.476	0	297.06	555.536
2012	569	Banco De Proyectos Elegibles De Ctei Año 2012	TRANSMISIÓN DE M. TUBERCULOSIS EN LAS UNIDADES HOSPITALARIAS DE LA RED PÚBLICA DE LA CIUDAD DE MEDELLÍN, 2012- 2014	Masculino	349.803	0	390.282	740.085
2012	569	Banco De Proyectos Elegibles De Ctei Año 2012	EVALUACIÓN DEL IMPACTO ATRIBUIBLE DEL PROGRAMA "PILAS! MEJORES ADULTOS, MEJORES NIÑOS", PARA LA PREVENCIÓN TEMPRANA DE CONDUCTAS DE RIESGO PARA LA VIDA	Masculino	349.894	0	223.293	573.187
2012	569	Banco De Proyectos Elegibles De Ctei Año 2012	EFECTO INMUNOMODULADOR DE EXTRACTOS DE PLANTAS CON POTENCIAL LEISHMANICIDA CONFIRMATORIOS IN VIVO, PRE-FORMULACIONES Y FORMULACIONES FARMACÉUTICAS-ACTUALIZADO	No Disponible	350	0	739.74	1089.74
2012	569	Banco De Proyectos Elegibles De Ctei Año 2012	MODELAMIENTO Y CONTROL DE TRÁFICO URBANO EN LA CIUDAD DE MEDELLÍN.	Masculino	331.718	0	150.632	482.35
2012	569	Banco De Proyectos Elegibles De Ctei Año 2012	ANÁLISIS DE PROCESOS REGIONALES QUE ACENTÚAN O SUAVIZAN LA SEÑAL GLOBAL DEL CALENTAMIENTO Y DEL CAMBIO CLIMÁTICO SOBRE EL TERRITORIO COLOMBIANO	No Disponible	310.951	0	134	444.951
2012	569	Banco De Proyectos Elegibles De Ctei Año 2012	IDENTIFICACIÓN DE UNA MEDIDA DE SIMILARIDAD ENTRE SERIES TEMPORALES QUE SEA APLICABLE AL ANÁLISIS DE INTERRELACIONES ENTRE DOS CONJUNTOS DE SECUENCIAS BIOLÓGICAS	Femenino	82.4575	0	53.813	136.27
2012	569	Banco De Proyectos Elegibles De Ctei Año 2012	ASHYI PLATAFORMA BASADA EN AGENTES PARA LA PLANIFICACIÓN DINÁMICA, INTELIGENTE Y ADAPTATIVA DE ACTIVIDADES APLICADA A LA EDUCACIÓN PERSONALIZADA	Femenino	321.818	0	267.911	589.729
2012	569	Banco De Proyectos Elegibles De Ctei Año 2012	DESARROLLO DE UN PROTOTIPO DE MONITORIZACIÓN VITAL, BASADO EN SISTEMAS EMBEBIDOS OPTIMIZADOS, CON ENVÍO DE DATOS USANDO REDES 3G Y MONITORIZACIÓN REMOTA WEB GEOREFERENCIADA EN TIEMPO REAL.	Masculino	298.791	0	167.776	466.567
2012	569	Banco De Proyectos Elegibles De Ctei Año 2012	DIVERSIDAD Y DINÁMICA DE EPÍFITAS VASCULARES EN LOS ANDES COLOMBIANOS	Femenino	286.443	0	136.572	423.014
2012	569	Banco De Proyectos Elegibles De Ctei Año 2012	DESARROLLO DE FERROFLUIDOS DE NANOPARTÍCULAS DE MAGNETITA PARATRATAMIENTOS TERAPÉUTICOS	Masculino	308.66	0	176.96	485.62
2012	569	Banco De Proyectos Elegibles De Ctei Año 2012	IMPLEMENTACIÓN DE UN PROGRAMA DE CALIDAD DE LECHE EN EL TRIÁNGULO DEL CAFÉ PARA MEJORAR LA COMPETITIVIDAD DEL SECTOR LÁCTEO	Masculino	241.623	0	173.078	414.701
2012	569	Banco De Proyectos Elegibles De Ctei Año 2012	BAJA DENSIDAD MINERAL OSEA Y OSTEOPOROSIS EN PACIENTES CON HEMOFILIA	Femenino	139.395	0	79.2059	218.601
2012	569	Banco De Proyectos Elegibles De Ctei Año 2012	DISEÑO E IMPLEMENTACIÓN DE UN SISTEMA DE CÓMPUTO SOBRE RECURSOS HETEROGÉNEOS PARA LA IDENTIFICACIÓN DE ESTRUCTURAS ATMOSFÉRICAS EN PREDICCIÓN CLIMATOLÓGICA	Masculino	231	0	181.212	412.212
2012	569	Banco De Proyectos Elegibles De Ctei Año 2012	EFECTOS DE LA ESTIMULACIÓN MAGNÉTICA TRANSCRANEANA REPETITIVA DE BAJA FRECUENCIA SOBRE LA PRODUCCIÓN DEL LENGUAJE EN PACIENTES CON AFASIA NO FLUENTE POST ACV ISQUÉMICO.	Masculino	340.17	0	306.863	647.033
2012	569	Banco De Proyectos Elegibles De Ctei Año 2012	ESTRUCTURA Y EVOLUCION GEOLOGICA DEL BASAMENTO CRISTALINO DEL MACIZO DE SANTANDER, CORDILLERA ORIENTAL (COLOMBIA)	No Disponible	333.269	0	485.077	818.346
2012	569	Banco De Proyectos Elegibles De Ctei Año 2012	CARACTERIZACIÓN E IDENTIFICACIÓN DE FACTORES DE RIESGO ASOCIADOS A LESIONES CAUSADAS POR EL TRÁNSITO PARA EL DISEÑO DE INTERVENCIONES EFECTIVAS EN DOS CIUDADES DE COLOMBIA.	Masculino	289.614	0	129.464	419.079
2012	569	Banco De Proyectos Elegibles De Ctei Año 2012	IDENTIFICACIÓN Y EVALUACIÓN DE METABOLITOS CON ACTIVIDAD CITOTÓXICA DE MICROORGANISMOS HALÓFILOS DE AMBIENTES SALINOS.	Femenino	333.158	0	247.462	580.62
2012	569	Banco De Proyectos Elegibles De Ctei Año 2012	EVENTOS OCEÁNICOS EXTREMOS EN ECOSISTEMAS COSTEROS INSULARES DEL PACÍFICO Y CARIBE COLOMBIANOS	Femenino	333.333	0	337.82	671.153
2012	569	Banco De Proyectos Elegibles De Ctei Año 2012	CUANTIFICACIÓN "IN SITU" Y EN TIEMPO REAL DE FACTORES PRESENTES EN HERIDAS DE ESPESOR TOTAL	No Disponible	254.75	0	393	647.75
2012	569	Banco De Proyectos Elegibles De Ctei Año 2012	REGENERÓMICA USO DE TRANSCRIPTÓMICA EN MECANISMOS MOLECULARES IMPLICADOS EN LA REGENERACIÓN DE EXTREMIDADES EN DOS ESPECIES DE SALAMANDRAS COLOMBIANAS	Masculino	332.483	0	241.715	574.198
2012	569	Banco De Proyectos Elegibles De Ctei Año 2012	EVALUACIÓN DE LA ACTIVIDAD ANTITUMORAL DE LA FRACCIÓN P2ET OBTENIDA DE CAESALPINIA SPINOSA Y LOS COMPUESTOS AISLADOS DE LA MISMA, EN EL CONTROL DE LAS CÉLULAS MADRE TUMORALES CD44+ PGP+	Femenino	331.356	0	529.14	860.496
2012	569	Banco De Proyectos Elegibles De Ctei Año 2012	IDENTIFICACIÓN Y ANÁLISIS DE GENES CANDIDATOS RELACIONADOS CON LA PATOGENICIDAD EN MYCOSPHAERELLA FIJIENSIS	Masculino	329.959	0	264.7	594.659
2012	569	Banco De Proyectos Elegibles De Ctei Año 2012	MOLECULAR AND FUNCTIONAL CHARACTERIZATION OF AN ANCIENT HISTOCOMPATIBILITY SYSTEM	Femenino	333.333	0	158.2	491.533
2012	569	Banco De Proyectos Elegibles De Ctei Año 2012	COSTO-EFECTIVIDAD DEL TRATAMIENTO CON MONOTERAPIA Y TERAPIA COMBINADA DE PACIENTES CON HIPERTENSIÓN ARTERIAL PULMONAR EN POBLACIÓN COLOMBIANA CON ESCLEROSIS SISTÉMICA	No Disponible	32.5983	0	32.2337	64.8319
2012	569	Banco De Proyectos Elegibles De Ctei Año 2012	DINÁMICA DE LAS BALSAS LIPÍDICAS DE CÉLULAS T Y B EN PACIENTES CON LUPUS ERITEMATOSO SISTEMICO	Femenino	312.263	0	138.853	451.115
2012	569	Banco De Proyectos Elegibles De Ctei Año 2012	SIMULACIÓN MEDIANTE LAS TÉCNICAS DFT, DM Y CFD DE LA INTERACCIÓN DE UN NANORECUBRIMIENTO ENDOVASCULAR CON LIPOPROTEÍNAS A NIVEL DE LA PLACA ATEROESCLERÓTICA COMO PROPUESTA DE MANEJO TERAPÉUTICO	Masculino	334.885	0	358.053	692.938
2012	569	Banco De Proyectos Elegibles De Ctei Año 2012	USO DE LA TELESCOPÍA DE FOURIER DE TIEMPO PROMEDIO PARA CARACTERIZAR LA TURBULENCIA HORIZONTAL A BAJA ALTURA	No Disponible	333.3	0	481.11	814.41
2012	569	Banco De Proyectos Elegibles De Ctei Año 2012	DISEÑO, SÍNTESIS, EVALUACIÓN DE LA ACTIVIDAD CITOTÓXICA E IDENTIFICACIÓN DEL MECANISMO DE ACCIÓN DE DERIVADOS QUINOIDALES COMO POTENCIALES AGENTES ANTICANCERÍGENOS	Masculino	349.946	0	410.204	760.151
2012	569	Banco De Proyectos Elegibles De Ctei Año 2012	EVALUACIÓN DE UN SISTEMA DE VIGILANCIA PARA EL CONTROL DE LA TB, BASADO EN LA COMUNIDAD, IMPLEMENTADO EN 3 CENTROS PENITENCIARIOS Y CARCELARIOS DE MEDELLÍN, 2013-2015	Femenino	349.979	0	374.547	724.526
2012	569	Banco De Proyectos Elegibles De Ctei Año 2012	ESTUDIO DE SEÑALIZACIÓN MOLECULAR Y FUNCIONAL DE LA PROTEÍNA RAC-SERINA/TREONINA QUINASA "AKT" Y SU PAPEL EN LA SUPERVIVENCIA DE LEISHMANIA SPP. EN CONDICIONES DE ESTRÉS CELULAR	Masculino	334.673	0	144.135	478.808
2012	569	Banco De Proyectos Elegibles De Ctei Año 2012	DESARROLLO DE ESTRATEGIAS PARA LA OPTIMIZACIÓN DEL PROCESO DE DEGRADACIÓN E INCORPORACIÓN DEL TAMO DE ARROZ (ORIZA SATIVA) EN SUELOS DE CULTIVO EMPLEANDO MICROORGANISMOS Y/O ENZIMAS HIDROLÍTICAS CON FINES DE BIOFERTILIZACIÓN.	No Disponible	327.705	0	191.963	519.668
2012	569	Banco De Proyectos Elegibles De Ctei Año 2012	TRAMAS DE ACCIÓN Y DE SENTIDO EN LAS PRÁCTICAS PREVENTIVAS FRENTE AL VIH/SIDA EN JÓVENES UNIVERSITARIOS DE CALI, COLOMBIA	Femenino	224.47	0	298.171	522.641
2012	569	Banco De Proyectos Elegibles De Ctei Año 2012	EVALUACIÓN DE LA EFECTIVIDAD DE LA LEY QUE PENALIZA LA CONDUCCIÓN DE VEHÍCULOS BAJO EFECTOS DEL ALCOHOL (LEY 1326 DE 2009) EN CALI, COLOMBIA	Femenino	345.247	0	225.31	570.557
2012	569	Banco De Proyectos Elegibles De Ctei Año 2012	CARACTERIZACIÓN MOLECULAR Y DE LA RESISTENCIA A ANTIRRETROVIRALES DEL VIRUS DE INMUNODEFICIENCIA HUMANA -1 (VIH-1) EN PACIENTES DE MEDELLIN, 2012	Masculino	328.111	0	241.005	569.116
2012	569	Banco De Proyectos Elegibles De Ctei Año 2012	ESTUDIO COMPUTACIONAL DE LA ACILACIÓN ENANTIO- Y REGIOSELECTIVA DEL PROPRANOLOL CATALIZADA POR LIPASA B DE CANDIDA ANTARCTICA	No Disponible	173.323	0	330.76	504.083
2012	569	Banco De Proyectos Elegibles De Ctei Año 2012	IDENTIFICACIÓN DE PROTEÍNAS ALERGÉNICAS COMUNES Y ESPECIE-ESPECÍFICA EN EXTRACTOS DE PULGAS Y MOSQUITOS ASOCIADOS CON LA URTICARIA PAPULAR EN NIÑOS DE LAS CIUDADES CARTAGENA Y BOGOTÁ.	Femenino	349.2	0	414.712	763.912
2012	569	Banco De Proyectos Elegibles De Ctei Año 2012	IMPLEMENTACION DE METODOLOGIAS EFICIENTES Y CONFIABLES PARA DEGRADAR RESIDUOS DE ANTIMICROBIANOS EN EL HOGAR Y EN EFLUENTES INDUSTRIALES	No Disponible	327.674	0	232.778	560.452
2012	569	Banco De Proyectos Elegibles De Ctei Año 2012	EXPRESSION AND FUNCTION OF THE LRBA GENE IN PATIENTS WITH HUMORAL IMMUNE DEFICIENCIES	Femenino	347.655	0	189.096	536.751
2012	569	Banco De Proyectos Elegibles De Ctei Año 2012	BASES PARA EL MEJORAMIENTO GENÉTICO DEL PECTÍNIDO DEL CARIBE ARGOPECTEN NUCLEUS	Femenino	206.85	0	154.113	360.963
2012	569	Banco De Proyectos Elegibles De Ctei Año 2012	POPULATION ANALYSIS AND MOLECULAR UNDERSTANDING OF THE AGING DISEASES LOCUS 9P21.3 IN A COLOMBIAN COHORT A MULTI-LEVEL STUDY	Masculino	348.467	0	199.928	548.395
2012	569	Banco De Proyectos Elegibles De Ctei Año 2012	CONTAMINACIÓN POR HELICOBACTER PYLORI EN FUENTES DE AGUA MODELO ECOSISTÉMICO EN UNA POBLACIÓN DE ALTO RIESGO PARA CÁNCER GÁSTRICO EN EL DEPARTAMENTO DEL CAUCA.	No Disponible	349.658	0	452.122	801.78
2012	569	Banco De Proyectos Elegibles De Ctei Año 2012	PRODUCCIÓN DE PLASTIFICANTES A PARTIR DE ACIDO CÍTRICO USANDO PROCESOS HÍBRIDOS DE REACCIÓN Y SEPARACIÓN SIMULTANEA	No Disponible	332.5	0	353	685.5
2012	569	Banco De Proyectos Elegibles De Ctei Año 2012	ROL DE LA GTPCH-1, TETRAHIDROBIOPTERINA Y LA SINTASA DE ÁCIDOS GRASOS EN PRE-ECLAMPSIA	Masculino	349.783	0	610.57	960.353
2012	569	Banco De Proyectos Elegibles De Ctei Año 2012	MECANISMOS DE RESISTENCIA A MEDICAMENTOS DE SEGUNDA LÍNEA EN AISLAMIENTOS CLÍNICOS DE MYCOBACTERIUM TUBERCULOSIS MULTIRRESISTENTE	Masculino	349.009	0	161.43	510.439
2012	569	Banco De Proyectos Elegibles De Ctei Año 2012	PREPARACIÓN Y CARACTERIZACIÓN DE NANOTRANSPORTADORES POLIMÉRICOS PARA EL TRANSPORTE DE PRINCIPIOS ACTIVOS	No Disponible	295.217	0	232.762	527.979
2012	569	Banco De Proyectos Elegibles De Ctei Año 2012	FACTORES DE RIESGO PARA EL DESARROLLO DE ASMA Y ATOPIA EN UNA REGIÓN TROPICAL. SEGUIMIENTO DE LA COHORTE FRAAT	Masculino	345.5	0	609.932	955.432
2012	569	Banco De Proyectos Elegibles De Ctei Año 2012	BLANCOS TERAPÉUTICOS EN LA PATOGÉNESIS Y MANEJO DE LA PRE-ECLAMPSIA ¿ES LA VITAMINA D UNO DE ELLOS? - ESTUDIO PREVID	Femenino	349.872	0	603.901	953.773
2012	569	Banco De Proyectos Elegibles De Ctei Año 2012	AISLAMIENTO Y PURIFICACIÓN DE COMPUESTOS CON POTENCIAL ACTIVIDAD ANTILEISHMANIAL A PARTIR DE CORDIA DENTATA POIR. Y HELIOTROPIUM INDICUM L.	Masculino	343.234	0	203.9	547.134
2012	569	Banco De Proyectos Elegibles De Ctei Año 2012	EXPLORACIÓN DE LOS MECANISMOS DE ACCIÓN Y LA COLONIZACIÓN DE UNA CEPA DE BACILLUS SP. EN EL BIOCONTROL DE M. FIJIENSIS EN BANANO	Femenino	333.004	0	479.39	812.394
2012	569	Banco De Proyectos Elegibles De Ctei Año 2012	HERRAMIENTA DE ANÁLISIS GEO ESPACIAL PARA EL APOYO A LA VIGILANCIA Y TOMA DE DECISIONES EN EL CONTROL DEL VECTOR DE DENGUE, AEDES AEGYPTI	No Disponible	158.996	0	87.36	246.356
2012	569	Banco De Proyectos Elegibles De Ctei Año 2012	ESTABLISHING A METABOLIC MODIFICATION STRATEGY FOR OBTAINING A CLOSTRIDIUM SP. 1,3-PROPANEDIOL HYPER-PRODUCING STRAIN FROM GLYCEROL	No Disponible	243.02	0	289.343	532.363
2012	569	Banco De Proyectos Elegibles De Ctei Año 2012	DESARROLLO DE PRUEBAS EN GEL DE AGAROSA PARA SIMULAR INFUSIONES DE DROGA PARA EL TRATAMIENTO DE ENFERMEDADES CEREBRALES	Masculino	140.882	0	67	207.882
2012	569	Banco De Proyectos Elegibles De Ctei Año 2012	VALIDACIÓN DEL MANEJO FARMACOLÓGICO Y DE LA PERICARDIOCENTESIS EN MIOCARDITIS CHAGÁSICA AGUDA EN UN MODELO MURINO ("PERICLES")	Masculino	348.951	0	341.973	690.924
2012	569	Banco De Proyectos Elegibles De Ctei Año 2012	SÍNTESIS MEJORADA DE POLIURETANOS RENOVABLES A PARTIR DE ACEITES DISPONIBLES EN COLOMBIA	Masculino	332.934	0	284.525	617.459
2012	569	Banco De Proyectos Elegibles De Ctei Año 2012	DISTRIBUCIÓN DE PALINOMORFOS MARINOS Y TERRESTRES EN SEDIMENTOS MARINOS SUPERFICIALES DEL MAR CARIBE Y EL PACÍFICO TROPICAL ORIENTAL EN RELACIÓN CON PARÁMETROS AMBIENTALES	Femenino	160.215	0	140.461	300.676
2012	569	Banco De Proyectos Elegibles De Ctei Año 2012	CARACTERIZACIÓN MOLECULAR, PERFIL DE SUSCEPTIBILIDAD ANTIMICROBIANA Y DETERMINACIÓN DE FACTORES DE VIRULENCIA EN AISLAMIENTOS CLÍNICOS DE CLOSTRIDIUM DIFFICILE	Femenino	349.338	0	221.019	570.357
2012	569	Banco De Proyectos Elegibles De Ctei Año 2012	DESARROLLO TECNOLÒGICO DE SISTEMAS SEMIACTIVOS DE CONTROL ESTRUCTURAL DE BAJO COSTO	Masculino	329.869	0	154.88	484.749
2012	569	Banco De Proyectos Elegibles De Ctei Año 2012	POTENCIAL REPRODUCTIVO DE SEIS RECURSOS MARINOS DE IMPORTANCIA COMERCIAL EN LA PESCA ARTESANAL DE COLOMBIA HERRAMIENTA PARA SU MANEJO Y CONSERVACIÓN	Masculino	288.31	0	170.745	459.055
2012	569	Banco De Proyectos Elegibles De Ctei Año 2012	EVALUACIÓN DEL IMPACTO MINERO, AGRÉCOLA Y GANADERO MEDIANTE RESPUESTAS ECOLÍGICAS Y GENÍTICAS DE MACROINVERTEBRADOS ACUÍTICOS	Femenino	331.092	0	257.843	588.935
2012	569	Banco De Proyectos Elegibles De Ctei Año 2012	EPIDEMIOLOGÍA DE LISTERIA MONOCYTOGENES, SALMONELLA ENTERITIDIS Y CAMPYLOBACTER SPP. EN LA CADENA PRODUCTIVA AVÍCOLA DE DOS REGIONES DE COLOMBIA.	Femenino	285.605	0	257.404	543.009
2012	569	Banco De Proyectos Elegibles De Ctei Año 2012	EVALUACIÓN DEL EFECTO DEL AGONISTA LXR (GW3965) SOBRE LA REVERSIÓN NEUROPATOLÓGICA Y DEL DETERIORO COGNITIVO EN UN MODELO TRIPLE TRANSGÉNICO PARA LA ENFERMEDAD DE ALZHEIMER	No Disponible	349.529	0	177.491	527.02
2012	569	Banco De Proyectos Elegibles De Ctei Año 2012	EMERGENCIA DE PERFILES DE RIESGO PARA ENFERMEDADES NO COMUNICABLES EN ADULTOS COLOMBIANOS. INCIDENCIA Y FACTORES DE RIESGO PARA HIPERTENSIÓN ARTERIAL EN LA COHORTE CHICAMOCHA LUEGO DE DIEZ AÑOS DE SEGUIMIENTO.	Masculino	349.81	0	177.42	527.23
2012	569	Banco De Proyectos Elegibles De Ctei Año 2012	CONFIGURACIÓN DE REDES URBANAS EN LA REGIÓN DEL SUROCCIDENTE COLOMBIANO, 1988 - 2010 INTEGRACIÓN, MIGRACIONES, MERCADOS E INFRAESTRUCTURA. (COMPLEMENTADO)	Masculino	208.47	0	159.353	367.823
2012	569	Banco De Proyectos Elegibles De Ctei Año 2012	CONFORMACIÓN, EVOLUCIÓN Y CONSISTENCIA DE SOLUCIONES BASADAS EN EL CONCEPTO DE LINEA DE PRODUCTOS, EN ORGANIZACIONES Y EN LA MINERÍA DE DATOS	Masculino	333.333	0	449.533	782.866
2012	569	Banco De Proyectos Elegibles De Ctei Año 2012	DISEÑO E IMPLEMENTACIÓN DE UN BIOMODELO PARA EVALUAR EL COMPORTAMIENTO AMBIENTAL Y PRODUCTIVO DEL EMBALSE DE BETANIA COMO HERRAMIENTA DE MEJORA PARA LA COMPETITIVIDAD PISCÉCOLA	Masculino	333.067	0	261.076	594.143
2012	569	Banco De Proyectos Elegibles De Ctei Año 2012	PERFIL DE ÁCIDOS GRASOS (AG) CIRCULANTES EN JÓVENES COLOMBIANOS CON OBESIDAD Y SÍNDROME METABÓLICO, Y EFECTO IN VITRO DE ESTOS AG SOBRE LA PRODUCCIÓN DE INSULINA POR LAS CÉLULAS BETA DEL PÁNCREAS.	Femenino	349.696	0	166.814	516.51
2012	569	Banco De Proyectos Elegibles De Ctei Año 2012	ROL DE LAS CÉLULAS NK EN LA RESPUESTA INMUNE A TREPONEMA PALLIDUM EN PACIENTES CON SÍFILIS VENÉREA Y SÍFILIS GESTACIONAL	Femenino	349.85	0	177.968	527.818
2012	569	Banco De Proyectos Elegibles De Ctei Año 2012	ADAPTABILIDAD Y ESTABILIDAD DE HIBRIDOS DE TOMATE DE ARBOL CYPHOMANDRA BETACEA SENT Y REACCION DE LA COLECCION DE TRABAJO DE LA UNIVERSIDAD DE NARIÑO A ENFERMEDADES LIMITANTES EN LA REGION NATURAL ANDINA DEL DEPARTAMENTO DE NARIÑO.	Masculino	331.4	0	150.656	482.056
2012	569	Banco De Proyectos Elegibles De Ctei Año 2012	ESTUDIO ECOHIDROLÓGICOS DE LOS PÁRAMOS Y LOS BOSQUES ALTO ANDINOS, NATURALES E INTERVENIDOS ANÁLISIS DE LA VULNERABILIDAD Y ADAPTABILIDAD AL CAMBIO CLIMÁTICO	Masculino	331.905	0	360.075	691.98
2012	569	Banco De Proyectos Elegibles De Ctei Año 2012	ESTABLECIMIENTO DE MÓDULOS FUNCIONALES DE SECUENCIA EN FAMILIAS DE METILTRANSFERASAS DE RNA Y SU USO EN LA BÚSQUEDA DE GENES DE RESISTENCIA A ANTIBIÓTICOS EN PATÓGENOS HUMANOS	Masculino	111.762	0	117.399	229.161
2012	569	Banco De Proyectos Elegibles De Ctei Año 2012	EVALUACIÓN DE LA EFECTIVIDAD DE DOS PROTOCOLOS DE TRATAMIENTO PARA EL CONTROL DE STREPTOCOCCUS AGALACTIAE EN HATOS LECHEROS ESPECIALIZADOS EN LOS DEPARTAMENTOS DE ANTIOQUIA Y CALDAS. ENSAYO CLÍNICO ALEATORIZADO.	Masculino	259.824	0	140.813	400.637
2012	569	Banco De Proyectos Elegibles De Ctei Año 2012	DESARROLLO Y APLICACIÓN DE RECUBRIMIENTOS BIOCOMPATIBLES DE NANOCOMPUESTOS DE TI6AL4V/AG Y DE TAN/AG, CU DEPOSITADOS POR LA DEPOSICIÓN FÍSICA EN FASE VAPOR (PVD) PARA APLICACIONES EN INSTRUMENTACIÓN QUIRÚRGICA Y ODONTOLÓGICA E IMPLANTES DENTALES, RESPECTI	Masculino	332.804	0	261.86	594.664
2012	569	Banco De Proyectos Elegibles De Ctei Año 2012	BASES GENÉTICAS Y MOLECULARES Y PREDICCIÓN DE LA HETEROSIS EN UNA ESPECIE ALOPOLIPLOIDE AUTOGAMA (COFFEA ARABICA).	Masculino	246.377	0	176	422.377
2012	569	Banco De Proyectos Elegibles De Ctei Año 2012	SISTEMA SENSÓRICO PARA LA INSPECCIÓN DE AUTOPARTES EN LA LÍNEA DE ENSAMBLE	Masculino	266	0	130.739	396.739
2012	569	Banco De Proyectos Elegibles De Ctei Año 2012	VISIÓN ARTIFICIAL PARA LA SELECCIÓN AUTOMÁTICA DE CAFÉ PERGAMINO HÚMEDO	Masculino	307.737	0	179.5	487.237
2012	569	Banco De Proyectos Elegibles De Ctei Año 2012	ALTERNATIVAS DE OPTIMIZACIÓN DE LA PRODUCCIÓN DE PANELA - CAÑA, PROCESAMIENTO, SEGURIDAD ALIMENTARIA, CALIDAD Y MERCADEO - CON PRODUCTORES DE LA ASOCIACIÓN DE PRODUCTORES DE PANELA DE NOCAIMA, ASOPROPANOC	Femenino	332.24	0	158.741	490.981
2012	569	Banco De Proyectos Elegibles De Ctei Año 2012	INTERACCIÓN DE LA MOSCA BLANCA, BEMISIA TABACI (HEMIPTERA ALEYRODIDAE) CON SUS ENDOSIMBIONTES MODULA O DETERMINA LA TRANSMISIÓN DE VIRUS EN YUCA?	Masculino	332.857	0	304.8	637.657
2012	569	Banco De Proyectos Elegibles De Ctei Año 2012	APROVECHAMIENTO DE RESIDUOS DE LAS INDUSTRIAS MINERA Y MANUFACTURERA PARA LA SÍNTESIS DE MATERIALES POTENCIALMENTE ÚTILES EN PROCESOS AMBIENTALMENTE AMIGABLES	No Disponible	333.333	0	173.284	506.618
2012	569	Banco De Proyectos Elegibles De Ctei Año 2012	IMPLEMENTACIÓN DE MUESTREADORES PASIVOS PARA EL MONITOREO DE MERCURIO Y METALES PESADOS EN EMBALSES UNA ESTRATEGIA PARA EL ASEGURAMIENTO DE LA CALIDAD DEL AGUA. "ACTUALIZADO"	Masculino	325.708	0	206.946	532.653
2012	569	Banco De Proyectos Elegibles De Ctei Año 2012	DISEÑO E IMPLEMENTACIÓN DE SISTEMA DE MONITOREO Y CONTROL DE LAS VARIABLES QUE AFECTAN LA PRODUCCIÓN DE CAMARÓN EN LA INDUSTRIA CAMARONERA EN CARTAGENA	Masculino	175.292	0	87.128	262.42
2012	569	Banco De Proyectos Elegibles De Ctei Año 2012	EFECTO DE LA SUPLEMENTACIÓN CON ARBÓREAS Y SUBPRODUCTOS AGROINDUSTRIALES SOBRE LA EFICIENCIA ENERGÉTICA Y LA EMISIÓN DE GASES DE EFECTO INVERNADERO EN GANADO CEBÚ	Femenino	333.146	0	218.527	551.673
2012	569	Banco De Proyectos Elegibles De Ctei Año 2012	PRODUCCIÓN BIOTECNOLÓGICA DE PIGMENTOS NATURALES A PARTIR DE HONGOS FILAMENTOSOS EN BÚSQUEDA DE FUTURAS APLICACIONES FARMACÉUTICAS, COSMÉTICAS Y ALIMENTICIAS	No Disponible	333.302	0	496.097	829.399
2012	569	Banco De Proyectos Elegibles De Ctei Año 2012	BIODEGRADACIÓN DE HIDROCARBUROS UTILIZANDO UN CONSORCIO MICROBIANO (HONGO- BACTERIAS) INMOVILIZADOS EN CARBÓN ACTIVADO	No Disponible	327.68	0	303.367	631.047
2012	569	Banco De Proyectos Elegibles De Ctei Año 2012	SISTEMA DE DETECCIÓN IN SITU DE PLAGUICIDAS EN LA CADENA DE LA PAPA AL ALCANCE DE LOS AGRICULTORES.	Femenino	229.272	0	103.822	333.094
2012	569	Banco De Proyectos Elegibles De Ctei Año 2012	ENTORNO DE APRENDIZAJE ADAPTATIVO BASADO EN UN MODELO DE ESTUDIANTE MULTIDIMIENSIONAL	Femenino	330.381	0	254.2	584.581
2012	569	Banco De Proyectos Elegibles De Ctei Año 2012	DESARROLLO DE LA CAPACIDAD INSTITUCIONAL PARA EVALUAR EL IMPACTO DE ALGODÓN BT EN ESPECIES NO OBJETIVO A TRAVÉS DE LA IMPLEMENTACIÓN DE UN CASO DE ESTUDIO EN EL CARIBE COLOMBIANO-FASE II	Masculino	332.571	0	293.753	626.324
2012	569	Banco De Proyectos Elegibles De Ctei Año 2012	EVALUACION TEMPRANA DEL CRECIMIENTO EN EUCALYPTUS PELLITA F. MUELL COMO RESPUESTA A DIFERENTES DOSIS DE CALCAREO, FOSFORO Y POTASIO EN 3 SITIOS DE LA ORINOQUIA COLOMBIANA	Femenino	333.333	0	150	483.333
2012	569	Banco De Proyectos Elegibles De Ctei Año 2012	BÚSQUEDA DE BIOMARCADORES PARA EL DIAGNÓSTICO Y ESTADIO DE LA NEFRITIS LÚPICA MEDIANTE LA IDENTIFICACIÓN DE PERFILES DE MIRNA'S EN INDIVIDUOS CON LUPUS ERITEMATOSO SISTÉMICO	Masculino	333.03	0	400.25	733.28
2012	569	Banco De Proyectos Elegibles De Ctei Año 2012	DESARROLLO DE SISTEMAS CATALÍTICOS A BASE DE FE-MO PARA HIDRODESULFURACIÓN DE CRUDOS DE PETRÓLEO ESTUDIO TEORICO EXPERIMENTAL	No Disponible	333.333	0	169.18	502.513
2012	569	Banco De Proyectos Elegibles De Ctei Año 2012	DESARROLLO DE UN SISTEMA EFECTIVO Y APROPIADO DE ESTIMACIÓN DEL VOLUMEN DE TEJIDO ACTIVO CEREBRAL PARA EL MEJORAMIENTO DE LOS RESULTADOS TERAPÉUTICOS EN PACIENTES CON ENFERMEDAD DE PARKINSON INTERVENIDOS QUIRÚRGICAMENTE	Masculino	332	0	310.7	642.7
2012	569	Banco De Proyectos Elegibles De Ctei Año 2012	SISTEMA PREDICTIVO PARA APOYAR EL DIAGNÓSTICO TEMPRANO DE ALTERACIONES BIOMECÁNICAS DEL PIE EN PACIENTES DIABÉTICOS PARA LA PREVENCIÓN DE AMPUTACIONES.	Femenino	332.436	0	239.144	571.58
2012	569	Banco De Proyectos Elegibles De Ctei Año 2012	TEMPORALIDAD DEL FENÓMENO ACRECIONARIO MESO-CENOZOICO EN EL OCCIDENTE COLOMBIANO A PARTIR DE DATACIONES AR-AR EN ZONAS DE CIZALLAMIENTO, TERMOCRONOLOGÍA DEL LEVANTAMIENTO /EXHUMACIÓN DE MASAS GRANÍTICAS POR (U-TH)/ HE Y TRAZAS DE FISIÓN Y PROVENIENCIA SED	Masculino	222.667	0	100.5	323.167
2012	569	Banco De Proyectos Elegibles De Ctei Año 2012	ESTUDIO Y ANÁLISIS DE LA OBTENCIÓN DE ENERGÍA SOLAR Y SU USO EFICIENTE EN LA ORIENTACIÓN DE UN NANOSATÉLITE DE TIPO CUBESAT DE TRES UNIDADES (3U)	Masculino	255.692	0	154.864	410.556
2012	569	Banco De Proyectos Elegibles De Ctei Año 2012	DISTRIBUCIÓN ESPACIAL DE METALES PESADOS Y NUTRIENTES EN SUELOS INUNDABLES DE LA REGION DE LA MOJANA IMPLICACIONES AMBIENTALES Y ESTRATEGIAS DE RECUPERACIÓN.	Masculino	295.238	0	254	549.238
2012	569	Banco De Proyectos Elegibles De Ctei Año 2012	BAÑOS TÉRMICOS CUÁNTICOS INFLUENCIA DE LA NO-GAUSSIANIDAD ESTADÍSTICA Y NO-LOCALIDAD DINÁMICA EN LA EVOLUCIÓN TEMPORAL DE SISTEMAS CUÁNTICOS ABIERTOS	Masculino	302.28	0	136.13	438.41
2012	569	Banco De Proyectos Elegibles De Ctei Año 2012	STUDY OF STRUCTURAL AND PHYSICAL PROPERTIES IN OXIDE MATERIALS AND INTERFACES AS POTENTIAL SENSOR AND CONTROL SYSTEMS	Femenino	332.988	0	714.811	1047.8
2012	569	Banco De Proyectos Elegibles De Ctei Año 2012	EL PAPEL DE LA MACROFAUNA EDÁFICA Y DEL CICLO BIOGEOQUÍMICO DE LA HOJARASCA EN LA RECUPERACIÓN DE FUNCIONES ECOSISTÉMICAS EN LAS ÁREAS REHABILITADAS EN UNA MINA DE CARBÓN A CIELO ABIERTO, LA GUAJIRA, COLOMBIA	Femenino	234.278	0	131.83	366.108
2012	569	Banco De Proyectos Elegibles De Ctei Año 2012	EVALUACIÓN DE PÉPTIDOS LEISHMANICIDAS OBTENIDOS DE HEMOLINFA DE INSECTO	Femenino	332.2	0	273.9	606.1
2012	569	Banco De Proyectos Elegibles De Ctei Año 2012	PRODUCCION A ESCALA PILOTO DE ENZIMAS PARA APLICACIÓN EN LA INDUSTRIA NACIONAL DE ALIMENTACION PORCINA Y AVICOLA	Femenino	298.815	0	220.905	519.72
2012	569	Banco De Proyectos Elegibles De Ctei Año 2012	PAPEL DE LAS MODIFICACIONES OXIDATIVAS DE PROTEÍNAS DE MEMBRANA DE ERITROCITOS HUMANOS EN POLIMORFISMOS PROTECTORES DE MALARIA GRAVE	Masculino	318.78	0	269.97	588.75
2012	569	Banco De Proyectos Elegibles De Ctei Año 2012	LINKS BETWEEN MARINE BIOTIC EVOLUTION AND CARBONATE PLATFORM AND PETROLEUM RESERVOIR DEVELOPMENT IN THE GUAJIRA BASIN, COLOMBIAN CARIBBEAN-ACTUALIZADO.	Femenino	242.712	0	125.486	368.198
2012	569	Banco De Proyectos Elegibles De Ctei Año 2012	ANALISIS ARQUEOLÓGICO Y GENÉTICO-POBLACIONAL DE RESTOS ÓSEOS PRECOLOMBINOS DE LA SOCIEDAD MUISCA ASOCIADA AL TEMPLO DEL SOL DE SOGAMOSO.	No Disponible	177.208	0	246.405	423.613
2012	569	Banco De Proyectos Elegibles De Ctei Año 2012	DESEMPEÑO PRODUCTIVO DEL CAPAZ (PIMELODUS GROSSKOPFII) EN DIFERENTES SISTEMAS DE CULTIVO A ESCALA COMERCIAL CON SUMINISTRO DE ALIMENTOS CONCENTRADOS	Masculino	212.286	0	95.5503	307.836
2012	569	Banco De Proyectos Elegibles De Ctei Año 2012	RAIM IMPLEMENTACIÓN DE UN FRAMEWORK APOYADO EN TECNOLOGIAS MÓVILES Y DE REALIDAD AUMENTADA PARA ENTORNOS EDUCATIVOS UBICUOS, ADAPTATIVOS, ACCESIBLES E INTERACTIVOS PARA TODOS.	Masculino	100	0	202.955	302.955
2012	569	Banco De Proyectos Elegibles De Ctei Año 2012	PUESTA EN MARCHA DE UN ARCHIVO ORAL DE MEMORIA EN EL ÁREA METROPOLITANA DE BUCARAMANGA. VERDADES NO CONTADAS EL CONFLICTO ARMADO COLOMBIANO DESDE LA MEMORIA DE LAS VÍCTIMAS	No Disponible	349.726	0	439.728	789.454
2012	569	Banco De Proyectos Elegibles De Ctei Año 2012	INTERVENCIÓN NEUROCOGNITIVA COMPONENTE "TEORIA DE LA MENTE" EN NIÑOS ESCOLARES CON TRASTORNOS COMPORTAMENTALES	Masculino	315.619	0	170.924	486.543
2012	569	Banco De Proyectos Elegibles De Ctei Año 2012	DISPOSITIVOS ÓPTICOS PARA SISTEMAS DE ALTA DIMENSIONALIDAD QKD (QUANTUM KEY DISTRIBUTION) BASADOS EN EL MOMENTO ANGULAR ORBITAL DE LA LUZ	No Disponible	333.333	0	721.62	1054.95
2012	569	Banco De Proyectos Elegibles De Ctei Año 2012	DESARROLLO DE ALEACIONES DE MAGNESIO CON COMPORTAMIENTO SUPERPLÁSTICO PARA APLICACIONES AERONÁUTICAS Y AUTOMOTRICES.	Femenino	331.18	0	286.952	618.132
2012	569	Banco De Proyectos Elegibles De Ctei Año 2012	PROTECCIÓN PERSONAL AVANZADA BIOMIMÉTICA CONTRA MINAS, ARTEFACTOS EXPLOSIVOS IMPROVISADOS Y MUNICIÓN SIN EXPLOTAR	Masculino	332.349	0	359.331	691.68
2012	569	Banco De Proyectos Elegibles De Ctei Año 2012	EVALUACIÓN IN-VITRO E IN-VIVO DE DIVERSAS ESTRATEGIAS NUTRICIONALES PARA MITIGAR LAS EMISIONES DE METANO Y SU IMPACTO PRODUCTIVO, REPRODUCTIVO Y ECONÓMICO EN GANADERÍA DE LECHE ESPECIALIZADA EN EL NORTE DE ANTIOQUIA.	Femenino	330.3	0	307.63	637.93
2012	569	Banco De Proyectos Elegibles De Ctei Año 2012	CARACTERIZACION ECOFISIOLÓGICA DE GRANADILLA BAJO DOS CONDICIONES AMBIENTALES EN EL DEPARTAMENTO DEL HUILA	No Disponible	332.34	0	241.343	573.683
2012	569	Banco De Proyectos Elegibles De Ctei Año 2012	COMPORTAMIENTO AGRONÓMICO, FITOSANITARIO Y POTENCIAL AGROINDUSTRIAL DE 10 VARIEDADES PROMISORIAS DE SACCHARUM OFFICINARUM L. EN ZONAS AGROECOLÓGICAS DEL DEPARTAMENTO DEL CAQUETÁ	Masculino	332.5	0	0	332.5
2012	569	Banco De Proyectos Elegibles De Ctei Año 2012	CARACTERIZACIÓN DE LOS FRENTES FRÍOS Y ONDAS DEL ESTE SU RELACIÓN CON EVENTOS EXTREMOS DE OLEAJE, LA OSCILACIÓN DEL SUR 'EL NIÑO' (ENSO), LA OSCILACIÓN DEL ATLÁNTICO NORTE (NOA), PRECIPITACIÓN E IMPACTOS AMBIENTALES EN EL CARIBE COLOMBIANO	No Disponible	194.392	0	177.209	371.602
2012	569	Banco De Proyectos Elegibles De Ctei Año 2012	ANÁLISIS DE LAS OSCILACIONES INFRAGRAVITATORIAS EN LA ZONA DE ROMPIENTES DE PLAYAS MICROMAREALES DISIPATIVAS Y REFLEJANTES	No Disponible	323.714	0	317	640.714
2012	569	Banco De Proyectos Elegibles De Ctei Año 2012	IMPLEMENTACIÓN Y EVALUACIÓN DE UN PROGRAMA DE INTERVENCIÓN PSICOSOCIAL QUE PROMUEVE EL BIENESTAR EN POBLACIONES VÍCTIMA DEL DESPLAZAMIENTO FORZADO Y MUJERES VÍCTIMAS DE VIOLENCIA DE GÉNERO DE LA CIUDAD DE BARRANQUILLA	No Disponible	214.34	0	108.75	323.09
2012	569	Banco De Proyectos Elegibles De Ctei Año 2012	MÉTODOS ADAPTATIVOS DE MULTIRRESOLUCIÓN APLICADO A LA SOLUCIÓN NUMÉRICA DE CIERTOS MODELOS DESCRITOS MATEMÁTICAMENTE POR LEYES DE CONSERVACIÓN	No Disponible	37.4485	0	38.0618	75.5103
2012	569	Banco De Proyectos Elegibles De Ctei Año 2012	DESARROLLO Y MODELADO DE SENSOR DE OLEAJE MEDIANTE TRATAMIENTO DE SEÑALES DE RADAR	No Disponible	190.482	0	89.867	280.349
2012	569	Banco De Proyectos Elegibles De Ctei Año 2012	DISEÑO, IMPLEMENTACIÓN Y EVALUACIÓN DE UN PROGRAMA DE INTERVENCIÓN DESDE LA PSICOLOGÍA DE LA SALUD ENFOCADO EN LA PROMOCIÓN DE ESTILOS DE VIDA SALUDABLES EN POBLACIÓN DAMNIFICADA DEL SUR DEL ATLÁNTICO EN CAMPO DE LA CRUZ	No Disponible	308.02	0	261.8	569.82
2012	569	Banco De Proyectos Elegibles De Ctei Año 2012	EFICIENCIA PRODUCTIVA DE LAS UNIVERSIDADES PÚBLICAS COLOMBIANAS, 2000 - 2011	Femenino	133.4	0	134.127	267.527
2012	569	Banco De Proyectos Elegibles De Ctei Año 2012	ACOPLE DE ELEMENTOS FINITOS Y ELEMENTOS DE FRONTERA PARA MODELOS DE CORRIENTE INDUCIDA APLICACIÓN A E/MEG Y A PROBLEMAS CON CONDUCTORES FERROMAGNÉTICOS	No Disponible	274.847	0	316.598	591.445
2012	569	Banco De Proyectos Elegibles De Ctei Año 2012	CAMBIOS EN LA ECOLOGÍA MICROBIANA DEL INTESTINO DE INDIVIDUOS INFECTADOS CON VIRUS DE INMUNODEFICIENCIA HUMANA (VIH)	No Disponible	319.358	0	447.502	766.86
2012	569	Banco De Proyectos Elegibles De Ctei Año 2012	IMPLICACIONES DE MODELOS SUPERSIMÉTRICOS CON VIOLACIÓN DE PARIDAD R EN LAS FRONTERAS DE FÍSICA DE PARTÍCULAS Y COSMOLOGÍA	Masculino	324.501	0	206.694	531.195
2012	569	Banco De Proyectos Elegibles De Ctei Año 2012	ESCALAMIENTO DEL PROCESO DE OBTENCIÓN DE CINTAS DE METAL AMORFO DE FESIB PARA SU POTENCIAL USO EN LA FABRICACIÓN DE NÚCLEOS DE TRANSFORMADORES ELÉCTRICOS	Masculino	332.784	0	226.835	559.619
2012	569	Banco De Proyectos Elegibles De Ctei Año 2012	SINTESIS Y DETERMINACIÓN DE LA ACTIVIDAD LEISHMANICIDA IN VITRO E IN VIVO DE COMPUESTOS HÍBRIDOS DERIVADOS DEL TRICLOSAN	No Disponible	333.3	0	150.2	483.5
2012	569	Banco De Proyectos Elegibles De Ctei Año 2012	DISMINUCIÓN DEL RIESGO DE INUNDACIONES POR ROMPIMIENTO DE DIQUES FLUVIALES MEDIANTE REDUCCIÓN DE CARGA HIDRODINÁMICA	No Disponible	210	0	200.179	410.179
2012	569	Banco De Proyectos Elegibles De Ctei Año 2012	SISTEMA INTELIGENTE Y AUTOMATIZADO PARA MONITOREO DE ATMÓSFERAS EXPLOSIVAS EN MINERÍA SUBTERRÁNEA DE CARBÓN.	No Disponible	333.333	0	150	483.333
2012	569	Banco De Proyectos Elegibles De Ctei Año 2012	EVALUACIÓN DE LAS EXCRETAS DE LA AVICULTURA PARA LA OBTENCIÓN DE BIOENERGÍA Y FERTILIZANTES MEDIANTE EL PROCESO DE GASIFICACIÓN	No Disponible	225.61	0	228.17	453.78
2012	569	Banco De Proyectos Elegibles De Ctei Año 2012	SECUESTRO Y EMISIÓN DE GASES DE EFECTO INVERNADERO EN HUMEDALES ESTRATÉGICOS DEL VALLE DEL CAUCA	No Disponible	348.503	0	169.202	517.705
2012	569	Banco De Proyectos Elegibles De Ctei Año 2012	EFECTO DE LA PRESENCIA DE SALADOS NATURALES EN LA DISTRIBUCIÓN Y USO DE HÁBITAT DE LA DANTA DE TIERRAS BAJAS (TAPIRUS TERRESTRIS) EN EL AMAZONAS COLOMBIANO	No Disponible	262.468	0	121.3	383.768
2012	569	Banco De Proyectos Elegibles De Ctei Año 2012	FABRICACIÓN, CARACTERIZACIÓN Y ESTUDIO TEÓRICO DE PELÍCULAS DELGADAS NANO-ESTRUCTURADOS DE HG(1-X)CD(X)SE.	No Disponible	332.979	0	990.02	1323
2012	569	Banco De Proyectos Elegibles De Ctei Año 2012	ESTUDIO DE LAS SEÑALES ELECTROMAGNÉTICAS DE ORIGEN SÍSMICO Y SU RELACIÓN CON LA TECTONOFÍSICA EN LA SABANA DE BOGOTÁ Y ALREDEDORES	No Disponible	329.798	0	438.234	768.032
2012	569	Banco De Proyectos Elegibles De Ctei Año 2012	CONSTRUCCION DE CONJUNTOS BH[G], PROPIEDAD DE MIDY, Y ALGUNAS APLICACIONES	No Disponible	332.733	0	406.082	738.815
2012	569	Banco De Proyectos Elegibles De Ctei Año 2012	ECOLOGÍA DE VAINILLAS SILVESTRES DEL PACÍFICO COLOMBIANO CON MIRAS A SU BIOPROSPECCIÓN	No Disponible	269.544	0	183.652	453.196
2012	569	Banco De Proyectos Elegibles De Ctei Año 2012	ANÁLISIS DE LOS CAMBIOS FENOTÍPICOS DEL PEZ CEBRA (DANIO RERIO) PRODUCIDOS POR NUEVAS MOLÉCULAS TETRAHIDROQUINOLÍNICAS EN BUSCA DE POTENTES Y SELECTIVOS MODULADORES GENÉTICOS	No Disponible	333.285	0	458.574	791.859
2012	569	Banco De Proyectos Elegibles De Ctei Año 2012	PARITY VIOLATION IN COSMOLOGICAL INFLATIONARY MODELS INCLUDING VECTOR FIELDS	No Disponible	333.333	0	486.982	820.316
2012	569	Banco De Proyectos Elegibles De Ctei Año 2012	BÚSQUEDA DE GENES DE RESISTENCIA Y SUSCEPTIBILIDAD EN YUCA BLANCOS DE EFECTORES TAL DE LA BACTERIA XANTHOMONAS AXONOPODIS PV. MANIHOTIS	No Disponible	333.375	0	426.957	760.332
2012	569	Banco De Proyectos Elegibles De Ctei Año 2012	ALTERNATIVA TERAPÉUTICA PARA EL CONTROL DE RHIPICEPHALUS MICROPLUS EN BOVINOS CON BASE EN PLANTAS FORRAJERAS DEL PIEDEMONTE DEL META.	No Disponible	191	0	99	290
2012	569	Banco De Proyectos Elegibles De Ctei Año 2012	SISTEMA PORTÁTIL DE SENSORES INTELIGENTES (LENGUA ELECTRÓNICA) PARA EL ANÁLISIS DE LECHE EN CAMPO	No Disponible	333.333	0	712.264	1045.6
2012	569	Banco De Proyectos Elegibles De Ctei Año 2012	EXPERIMENTACIÓN, MODELACIÓN Y SIMULACIÓN DEL PROCESO DE SECADO POR ASPERSIÓN DE JUGOS DE FRUTAS - ACTUALIZADO	No Disponible	332.448	0	184.126	516.574
2012	569	Banco De Proyectos Elegibles De Ctei Año 2012	ASOCIACIÓN ENTRE LA PRESCRIPCIÓN ADECUADA DE ANTIBIÓTICOS EN PACIENTES CON SEPSIS Y LOS DESENLACES DE MORTALIDAD Y TIEMPO DE ESTANCIA HOSPITALARIA	No Disponible	350	0	348.57	698.57
2012	569	Banco De Proyectos Elegibles De Ctei Año 2012	CARACTERIZACIÓN DE MYCOBACTERIUM TUBERCULOSIS CAUSANTE DE ENFERMEDAD ACTIVA EN PUEBLOS INDÍGENAS DE COLOMBIA.	No Disponible	349.125	0	157.046	506.17
2012	569	Banco De Proyectos Elegibles De Ctei Año 2012	ANÁLISIS DE LA CAPACIDAD DISCRIMINANTE DE CARACTERÍSTICAS DE FONACIÓN, ARTICULACIÓN Y PROSODIA EN PACIENTES CON ENFERMEDAD DE PARKINSON EN ETAPA PRECLÍNICA Y AVANZADA, PARA EL DESARROLLO DE HERRAMIENTAS COMPUTACIONALES DE APOYO AL DIAGNÓSTICO Y TRATAMIENT	No Disponible	349.503	0	245.09	594.593
2012	569	Banco De Proyectos Elegibles De Ctei Año 2012	EVALUACIÓN DE LA PRODUCCIÓN DE LOS BIOPOLÍMEROS (POLIHIDROXIALCANOATOS -PHAS) MEDIANTE DIFERENTES ESTRATEGIAS DE FERMENTACIÓN Y EMPLEANDO RESIDUOS AGROINDUSTRIALES COMO SUSTRATOS NO CONVENCIONALES.	No Disponible	332.947	0	200.29	533.237
2012	569	Banco De Proyectos Elegibles De Ctei Año 2012	PRODUCCIÓN DE NANOPARTÍCULAS DE PLGA MODIFICADO PARA EL TRANSPORTE ESPECÍFICO A TEJIDO ÓSEO Y LIBERACIÓN CONTROLADA DE MEDICAMENTOS PARA EL TRATAMIENTO DE LA OSTEOPOROSIS	No Disponible	214.118	0	240	454.118
2012	569	Banco De Proyectos Elegibles De Ctei Año 2012	REGISTRO HISTÓRICOS DE LAS PROLIFERACIONES ALGALES NOCIVAS Y SU RELACIÓN CON LA VARIACIÓN CLIMÁTICA Y LA CONTAMINACIÓN A PARTIR DE LA CARACTERIZACIÓN GEOQUÍMICA Y MICROPALEONTOLÓGICA DE NÚCLEOS SEDIMENTARIOS RECOLECTADOS EN EL GOLFO DE URABÁ.	Masculino	332.854	0	176.756	509.61
2012	569	Banco De Proyectos Elegibles De Ctei Año 2012	FARMACOGENÓMICA DE LA RESPUESTA AL TRATAMIENTO DE LA LEISHMANIASIS CUTÁNEA EN COLOMBIA	No Disponible	349.077	0	233.419	582.496
2012	569	Banco De Proyectos Elegibles De Ctei Año 2012	TRASTORNOS TIROIDEOS Y EXPOSICIÓN A PLAGUICIDAS EN TRABAJADORES DEL SECTOR AGRÍCOLA EN FINCAS DE CULTIVO DE PLÁTANO Y CAFÉ DEL DEPARTAMENTO DEL QUINDÍO 2013- 2014	No Disponible	350	0	161.116	511.116
2012	569	Banco De Proyectos Elegibles De Ctei Año 2012	DEVELOPMENT OF NOVEL MOLECULAR METHODS FOR THE DIAGNOSIS OF HISTOPLASMOSIS	No Disponible	349.841	0	264.182	614.023
2012	569	Banco De Proyectos Elegibles De Ctei Año 2012	ANÁLISIS DE TECNOLOGÍAS NOVEDOSAS PARA EL CULTIVO DEL CACAO EN EL DEPARTAMENTO DE CASANARE-COLOMBIA	No Disponible	349.62	0	786.992	1136.61
2012	569	Banco De Proyectos Elegibles De Ctei Año 2012	BÓSQUEDA DE VARIANTES FUNCIONALES EN LOS GENES CLCN2, EFHC1 Y GABRA1 EN PACIENTES COLOMBIANOS CON EPILEPSIA IDIOPÍTICA GENERALIZADA	No Disponible	338.48	0	298.705	637.185
2012	569	Banco De Proyectos Elegibles De Ctei Año 2012	ANÁLISIS DE ELEMENTOS DE FRONTERA ISOGEOMÉTRICOS PARA LA SIMULACIÓN DE LA CORROSIÓN GALVÁNICA	No Disponible	121.81	0	280.49	402.301
2012	569	Banco De Proyectos Elegibles De Ctei Año 2012	DESARROLLO DE UNA NOVEDOSA METODOLOGÍA PARA LA CONCENTRACIÓN Y DETECCIÓN INMUNOMAGNÉTICA DE VIRUS ENTÉRICOS PARA MONITOREAR, HACER SEGUIMIENTO Y EVALUAR LA CALIDAD DEL AGUA USANDO NANOTECNOLOGÍA.	No Disponible	349.628	0	990.02	1339.65
2012	569	Banco De Proyectos Elegibles De Ctei Año 2012	ESTRUCTURA GENÉTICA Y DINÁMICA POBLACIONAL DE AEDES (STEGOMYIA) AEGYPTI (DIPTERA CULICIDAE) DEL DEPARTAMENTO DE ANTIOQUIA Y SU RELACIÓN CON LA INCIDENCIA DE DENGUE Y LA SUSCEPTIBILIDAD A INSECTICIDAS	No Disponible	271.37	0	208.136	479.506
2012	569	Banco De Proyectos Elegibles De Ctei Año 2012	PREVALENCIA DE ENFERMEDADES EMERGENTES ZOONOTICAS ASOCIADAS CON SINDROME FEBRIL ANAPLASMOSIS, BORRELIOSIS, EHRLICHIOSIS, RICKETTSIOSIS Y COXIELLOSIS EN ZONAS GANADERAS DE ANTIOQUIA	No Disponible	39.3209	0	38.0618	77.3827
2012	569	Banco De Proyectos Elegibles De Ctei Año 2012	DETERMINANTES GENÉTICAS DE RIESGO AL SÍNDROME CORONARIO AGUDO TEMPRANO Y SU RESPUESTA AL TRATAMIENTO	No Disponible	349.023	0	235	584.023
2012	569	Banco De Proyectos Elegibles De Ctei Año 2012	SHIFT FRAMEWORK PARA LA GENERACIÓN ASISTIDA DE SOFTWARE EMPRESARIAL AUTO-ADAPTABLE EN TIEMPO DE EJECUCIÓN	No Disponible	333.182	0	264.364	597.546
2012	569	Banco De Proyectos Elegibles De Ctei Año 2012	MALARIA GESTACIONAL Y MALARIA PLACENTARIA EPIDEMIOLOGÍA Y CONSECUENCIAS DE LA INFECCIÓN PLASMODIAL SUBMICROSCÓPICA	No Disponible	348.503	0	169.202	517.705
2012	569	Banco De Proyectos Elegibles De Ctei Año 2012	EVALUACIÓN DEL PAPEL DE LA VITAMINA D, UN FACTOR INMUNOMODULADOR, EN LA INFECCIÓN POR DENV DE CÉLULAS DENDRÍTICAS Y MACRÓFAGOS IN VITRO Y EN LA EXPRESIÓN DE RECEPTORES TIPO TOLL Y MICRORNAS	No Disponible	210.897	0	200.179	411.077
2012	569	Banco De Proyectos Elegibles De Ctei Año 2012	ESTUDIO GENÓMICO, MICROBIÓMICO Y CLIMÁTICO ASOCIADO AL CARÁCTER PATOGÉNICO DE ENDOZOICOMONAS SPP. SOBRE COBIA EN EL CARIBE COLOMBIANO	Femenino	330.463	0	155.268	485.731
2012	569	Banco De Proyectos Elegibles De Ctei Año 2012	MOLÉCULAS LIDERES A PARTIR DE LA QUIMIODIVERSIDAD NATURAL ESTUDIO INTEGRADO DE LOS ALCALOIDES DE AMARYLLIDACEAE COMO POTENCIALES NEUROPROTECTORES	No Disponible	350	0	480.232	830.232
2012	569	Banco De Proyectos Elegibles De Ctei Año 2012	AN¿LISIS DE COSTO-EFECTIVIDAD PARA LA INCORPORACIÓN DE TRES TÉCNICAS MOLECULARES EN EL ALGORITMO DIAGNÓSTICO DE LA TUBERCULOSIS MDR Y XDR	No Disponible	343.613	0	150	493.613
2012	569	Banco De Proyectos Elegibles De Ctei Año 2012	ANÁLISIS MICROBIOLÓGICO, GENÉTICO Y MOLECULAR DE LOS MECANISMOS DE RESISTENCIA A LOS ANTIBIÓTICOS EN 9 BACTERIAS DE ALTO IMPACTO CLÍNICO EN UNIDADES DE CUIDADO INTENSIVO EN COLOMBIA	No Disponible	346.986	0	155.268	502.254
2012	569	Banco De Proyectos Elegibles De Ctei Año 2012	POLIMORFISMOS EN GENES DE RESPUESTA INMUNE EN TOXOPLASMOSIS OCULAR.	No Disponible	347.504	0	183.191	530.694
2012	569	Banco De Proyectos Elegibles De Ctei Año 2012	INTEGRATING GENETIC, FUNCTIONAL AND COMPARATIVE APPROACHES TO UNDERSTANDING THE HISTORY OF ADAPTATIONS TO A NOVEL ENVIRONMENT WHEN AND HOW DID FROGS COLONIZE THE COASTAL DRY FOREST OF COLOMBIA?	No Disponible	333.283	0	259.543	592.826
2012	569	Banco De Proyectos Elegibles De Ctei Año 2012	PROTOTIPO TIC PARA EL MONITOREO, PREVENCIÓN Y ATENCIÓN DE DESLIZAMIENTOS DE TIERRA EN LA RED VIAL DE COLOMBIA	No Disponible	333.189	0	174.6	507.789
2012	569	Banco De Proyectos Elegibles De Ctei Año 2012	DISEÑO DE PÉPTIDOS BASADOS EN LA INTERACCIÓN DE GLUN2B CON DAPK1, SRC, D2R Y CONANTOKINA G Y EVALUACIÓN IN VITRO DE SU POSIBLE EFECTO NEUROPROTECTOR EN EVENTOS ISQUÉMICOS	No Disponible	332.831	0	225.893	558.724
2012	569	Banco De Proyectos Elegibles De Ctei Año 2012	LA ATORVASTATINA UNA TERAPIA EMERGENTE PARA LA INDUCCIÓN DE CÉLULAS T REGULADORAS EN UN MODELO MURINO DE ASMA ALÉRGICO	No Disponible	349.947	0	259.543	609.49
2012	569	Banco De Proyectos Elegibles De Ctei Año 2012	EL ESPERMATOZOIDE COMO VECTOR DE INFECCIONES PAPEL EN LA TRANSMISIÓN DE INFECCIONES DE TRANSMISIÓN SEXUAL E IMPLICACIONES SOBRE LOS PARÁMETROS ESPERMÁTICOS IN VITRO	No Disponible	225.065	0	108.752	333.817
2012	569	Banco De Proyectos Elegibles De Ctei Año 2012	CARACTERIZACIÓN MOLECULAR DE ENTEROBACTERIAS RESISTENTES A ANTIBIÓTICOS, QUE SON PRODUCTORAS DE BETALACTAMASAS DE ESPECTRO EXTENDIDO, EN EL HOSPITAN SAN JUAN DE DIOS DE RIONEGRO. ANTIOQUIA. 2013-2015.	No Disponible	341.995	0	458.023	800.018
2012	569	Banco De Proyectos Elegibles De Ctei Año 2012	DISEÑO E IMPLEMENTACIÓN COMPUTACIONAL DE UN MODELO MATEMÁTICO PREDICTIVO DE OCURRENCIA DE DENGUE	No Disponible	348.584	0	343.7	692.284
2012	569	Banco De Proyectos Elegibles De Ctei Año 2012	BIOCONSERVACION DE FILETES DE TILAPIA (OREOCHROMIS SP). MEDIANTE LA IMPREGNACIÓN AL VACÍO DE BACTERIAS ÁCIDO LÁCTICAS	No Disponible	333.375	0	216.7	550.075
2012	569	Banco De Proyectos Elegibles De Ctei Año 2012	DIVERSIDAD DE ARTRÓPODOS DEL SUELO EN PLANTACIONES FORESTALES COMERCIALES DE LA ORINOQUIA COLOMBIANA	No Disponible	331.42	0	226.255	557.675
2012	569	Banco De Proyectos Elegibles De Ctei Año 2012	EVALUACIÓN DE LA PRESENCIA DE HELICOBACTER PYLORI EN AGUAS POTABLES Y RESIDUALES EN LA CIUDAD DE BOGOTA.	No Disponible	339.9	0	317	656.9
2012	569	Banco De Proyectos Elegibles De Ctei Año 2012	IMPACTO CLÍNICO DE BACTERIEMIAS POR ENTEROBACTERIACEAE CON KPC NO IDENTIFICADAS CON LOS NUEVOS PUNTOS DE CORTE CLSI 2012 PARA CEFALOSPORINAS Y CARBAPENEMS.	No Disponible	349.277	0	226.998	576.275
2012	569	Banco De Proyectos Elegibles De Ctei Año 2012	PREPARACIÓN DE COMPLEJOS LANTÁNIDOS CON LIGANDOS BIS-HIDRAZÓNICOS COMO POTENCIALES AGENTES ANTIPARASITARIOS Y MARCADORES BIOLOGICOS	No Disponible	127.901	0	280.49	408.391
2012	569	Banco De Proyectos Elegibles De Ctei Año 2012	INCRIMINACIÓN DE RESERVORIOS DE LEISHMANIA SPP. EN UN FOCO URBANO DE LEISHMANIASIS CUTÁNEA DE LOS MONTES DE MARÍA, COSTA CARIBE COLOMBIANA.	No Disponible	174	0	100	274
2012	569	Banco De Proyectos Elegibles De Ctei Año 2012	EVALUACIÓN DE UNA REGLA DE PREDICCIÓN OPERADA CON TELEFONÍA MÓVIL PARA LA DETECCIÓN OPORTUNA Y REMISIÓN PRECOZ DE LA LEISHMANIASIS CUTÁNEA EN COMUNIDADES RURALES DE COLOMBIA	No Disponible	280.744	0	391.795	672.539
2012	569	Banco De Proyectos Elegibles De Ctei Año 2012	EVALUACIÓN DEL PESO DEL ALCOHOL COMO FACTOR DE RIESGO DE CIRROSIS Y/O CARCINOMA HEPATOCELULAR EN POBLACIÓN COLOMBIANA.	No Disponible	349.788	0	162.6	512.388
2012	569	Banco De Proyectos Elegibles De Ctei Año 2012	APLICACIÓN DE MÉTODOS METAGENÓMICOS PARA LA DETECCIÓN Y DESARROLLO DE MARCADORES MOLECULARES ESPECÍFICOS DE PARÁSITOS PATÓGENOS PRESENTES EN BIOSÓLIDOS GENERADOS EN PLANTAS DE TRATAMIENTO DE AGUAS RESIDUALES EN COLOMBIA	No Disponible	350	0	320.288	670.288
2012	569	Banco De Proyectos Elegibles De Ctei Año 2012	CONSTRUCCIÓN DE UNA RED FARMACOLÓGICA BASADA EN SIMULACIONES FARMACODINÁMICAS Y FARMACOCINÉTICAS IN SILICO PARA LA SELECCIÓN RACIONAL DE MEDICAMENTOS CON ACTIVIDAD LEISHMANICIDA	No Disponible	350	0	426.957	776.957
2012	569	Banco De Proyectos Elegibles De Ctei Año 2012	EVALUACIÓN DE MECANISMOS DE RESPUESTA INMUNE INNATA ASOCIADOS CON LA SUSCEPTIBILIDAD AL VIRUS DENGUE EN POBLACIONES DE AEDES AEGYPTI COLECTADOS EN CAMPO	No Disponible	350	0	1606.4	1956.4
2012	569	Banco De Proyectos Elegibles De Ctei Año 2012	DETECCIÓN PRECOZ DE INDIVIDUOS CON INFECCIÓN SUBCLÍNICA O LATENTE POR HISTOPLASMA CAPSULATUM EMPLEANDO UNA PRUEBA DE LIBERACIÓN DE IFN-GAMMA (IGRA) ANTÍGENO ESPECÍFICA (HISTO-CUANTIFERON).	No Disponible	284.938	0	208.136	493.075
2012	569	Banco De Proyectos Elegibles De Ctei Año 2012	EPIDEMIOLOGIA MOLECULAR DEL STREPTOCOCCUS AGALACTIAE DE GRANJAS DE TILAPIA EN COLOMBIA Y SU RELACION CON EL STREPTOCOCCUS AGALACTIAE DEL HUMANO	No Disponible	333.333	0	150.096	483.429
2012	569	Banco De Proyectos Elegibles De Ctei Año 2012	DETERMINACIÓN DE LA PREVALENCIA DE MIOPÍA Y SU ASOCIACIÓN CON INFLUENCIAS MEDIOAMBIENTALES EN POBLACIÓN COLOMBIANA URBANA Y RURAL - ESTUDIO MIOPUR	No Disponible	350	0	150	500
2012	569	Banco De Proyectos Elegibles De Ctei Año 2012	INMUNO-QUIMIOTERAPIA DE LA LEISHMANIASIS CUTÁNEA EN COLOMBIA EFECTO PROFILÁCTICO Y TERAPÉUTICO DE LA VACUNA RECOMBINANTE LEISH-110F EN UN MODELO MURINO ULCERATIVO DE LEISHMANIASIS CUTÁNEA POR LEISHMANIA (VIANNIA) PANAMENSIS	No Disponible	347.63	0	339.545	687.175
2012	569	Banco De Proyectos Elegibles De Ctei Año 2012	INCIDENCIA DEL GEN SH3 SOBRE LA RESISTENCIA GENÍTICA A LA ROYA DEL CAFÉ (HEMILEIA VASTATRIX) EN PROGENIES F1 Y F2 DERIVADAS DE GENOTIPOS ¿LITE	No Disponible	195.921	0	89.128	285.049
2012	569	Banco De Proyectos Elegibles De Ctei Año 2012	SEGURIDAD VIAL EN MEDELLÍN 2010-2014 DINÁMICA Y MODELO DE GESTIÓN	No Disponible	340.344	0	260.728	601.071
2012	569	Banco De Proyectos Elegibles De Ctei Año 2012	IMPLEMENTACIÓN DE MÉTODOS DE CARACTERIZACIÓN Y ESTANDARIZACIÓN DE LA CALIDAD EN PROCESOS E INSTALACIONES PARA LA OBTENCIÓN DE CANALES BOVINAS EN PLANTAS DE SACRIFICIO DEL DEPARTAMENTO DEL TOLIMA	No Disponible	333	0	625	958
2012	569	Banco De Proyectos Elegibles De Ctei Año 2012	LOGÍSTICA DE ACOPIO Y DISTRIBUCIÓN DE BIENESTARINA EN COLOMBIA SOPORTADO EN TECNOLOGÍAS DE INFORMACIÓN Y COMUNICACIÓN	No Disponible	327	0	354	681
2012	569	Banco De Proyectos Elegibles De Ctei Año 2012	DESARROLLO DE UNA METODOLOGÍA PARA LA DETERMINACIÓN DEL ESTADO DE MADUREZ DEL ARAZÁ (EUGENIA STIPITATA MC VAUGH) BASADA EN HERRAMIENTAS DE VISIÓN ARTIFICIAL, TÉCNICAS DE INTELIGENCIA COMPUTACIONAL E IMPLEMENTACIÓN EN PLATAFORMAS FPGA Y DSP.	No Disponible	90.75	0	48.1	138.85
2012	569	Banco De Proyectos Elegibles De Ctei Año 2012	OPTIMIZACIÓN DE LA CADENA DE ABASTECIMIENTO DE BIODIESEL A PARTIR DE LA PALMA DE ACEITE EN COLOMBIA	No Disponible	180	0	191	371
2012	569	Banco De Proyectos Elegibles De Ctei Año 2012	DISEÑO Y DESARROLLO DE UN PROTOTIPO PARA UN SISTEMA DE ALERTAS TEMPRANAS (SAT), BASADO EN REDES DE TIC PARA LA APLICACIÓN EN LOS ARROYOS EN BARRANQUILLA.	No Disponible	189.897	0	108.43	298.327
2012	569	Banco De Proyectos Elegibles De Ctei Año 2012	EFECTO METABÓLICO DE LA METFORMINA COMO ALTERNATIVA TERAPÉUTICA EN EL TRATAMIENTO DE LA MÉDULA ÓSEA LEUCÉMICA	No Disponible	199.392	0	108.43	307.822
2012	569	Banco De Proyectos Elegibles De Ctei Año 2012	FACTORES DE RIESGO ASOCIADOS A MORTALIDAD POR DENGUE EN ADULTOS Y NIÑOS DURANTE UNA EPIDEMIA EN ÁREAS ENDÉMICAS DE COLOMBIA	No Disponible	138.234	0	79.7371	217.971
2012	569	Banco De Proyectos Elegibles De Ctei Año 2012	PRODUCCIONES DISCURSIVAS SOBRE LA ENEMISTAD EN EL CONFLICTO ARMADO COLOMBIANO 1998-2012	No Disponible	131.651	0	79.74	211.391
2012	569	Banco De Proyectos Elegibles De Ctei Año 2012	ESTUDIO SOBRE LA REGULACIÓN DEL METABOLISMO INVOLUCRADO EN LA ASIMILACION DEL NITRÍGENO INORGANICO EN COFFEA ARABICA	No Disponible	266	0	120.299	386.299
2012	569	Banco De Proyectos Elegibles De Ctei Año 2012	MAPEO FINO A GRAN ESCALA DE VARIANTES DE SUSCEPTIBILIDAD EN EL GEN RNASEH1 EN FAMILIAS COLOMBIANAS CON DIABETES MELLITUS TIPO 1	No Disponible	333.19	0	154.4	487.59
2012	569	Banco De Proyectos Elegibles De Ctei Año 2012	MODELO DE INTEGRACIÓN DE COMUNIDADES ACADÉMICAS VIRTUALES (CAV) CON OBJETOS DEL MUNDO REAL A TRAVÉS DE LA INTERNET DE LAS COSAS	No Disponible	162.726	0	169.062	331.788
2012	569	Banco De Proyectos Elegibles De Ctei Año 2012	TERRITORIOS DEL AGUA Y REDES DE PRÁCTICA Y APRENDIZAJE APROPIACIÓN SOCIAL DEL CONOCIMIENTO Y GESTIÓN COLABORATIVA EN EL BORDE SUR DEL DISTRITO CAPITAL.	No Disponible	333.333	0	436.449	769.782
2012	569	Banco De Proyectos Elegibles De Ctei Año 2012	ESTRATEGIAS BASADAS EN INTELIGENCIA COMPUTACIONAL PARA LA GESTIÓN DE LA POTENCIA ELÉCTRICA EN AMBIENTES DE MICROGRIDS	No Disponible	333.131	0	162.6	495.731
2012	569	Banco De Proyectos Elegibles De Ctei Año 2012	EFECTO DE LA NUTRICIÓN SOBRE LA ASOCIACION DE LOS POLIMORFISMOS DE 4 GENES (BGH, PROLACTINA, STAT5 E IGF2A) CON CARACTERÍSTICAS PRODUCTIVAS Y REPRODUCTIVAS EN GANADO HOLSTEIN DEL DEPARTAMENTO DE ANTIOQUIA ACTUALIZADO	No Disponible	333.375	0	165.98	499.355
2012	569	Banco De Proyectos Elegibles De Ctei Año 2012	MOLECULAR CHARACTERIZATION OF COLOMBIAN PATIENTS WITH MENDELIAN SUSCEPTIBILITY TO MYCOBACTERIAL DISEASE (MSMD).	No Disponible	339.056	0	687.936	1026.99
2012	569	Banco De Proyectos Elegibles De Ctei Año 2012	EVALUACIÓN DE LA IMPLEMENTACIÓN DE UN SISTEMA PARA LA REMOCIÓN SIMULTÁNEA DE COMPUESTOS ORGANOCLORADOS Y NOX GENERADOS DURANTE LA INCINERACIÓN DE RESIDUOS	No Disponible	331.327	0	149.442	480.769
2012	569	Banco De Proyectos Elegibles De Ctei Año 2012	VENOMICA DE TRES ESPECIES DE CORALES COLOMBIANAS Y SU POTENCIAL APLICACIÓN PARA EL DESARROLLO DE ANTIVENENOS Y MEDICAMENTOS ANTIMICROBIANOS Y ANTINEOPLÁSICOS.	No Disponible	349.965	0	186.516	536.481
2012	569	Banco De Proyectos Elegibles De Ctei Año 2012	EFECTIVIDAD DEL PROGRAMA MUÉVETE ESCOLAR PARA LA PROMOCIÓN DE ACTIVIDAD FÍSICA EN LA POBLACIÓN ESCOLAR DE BOGOTÁ	No Disponible	221.812	0	210.714	432.527
2012	569	Banco De Proyectos Elegibles De Ctei Año 2012	EXPLORACIÓN DE NUEVOS ESQUIZONTICIDAS TISULARES Y PROFILÁCTICOS CAUSALES EN LA SOLUCIÓN DEL PROBLEMA DE RECURRENCIAS DE PLASMODIUM VIVAX.	No Disponible	349.867	0	304.787	654.654
2012	569	Banco De Proyectos Elegibles De Ctei Año 2012	"ANÁLISIS ESTRUCTURAL Y FUNCIONAL DE LA NICOTINAMIDA/NICOTINATO ADENILILTRANSFERASA (NMNAT) DE PLASMODIUM FALCIPARUM ENZIMA CENTRAL DEL METABOLISMO DEL NAD" ACTUALIZADO3.	No Disponible	275	0	132	407
2012	569	Banco De Proyectos Elegibles De Ctei Año 2012	DISEÑO DE UN SISTEMA DE MICRO-COMBUSTIÓN CATALÍTICA DE HIDROCARBUROS CON FINES INDUSTRIALES	No Disponible	318.677	0	176.527	495.204
2012	569	Banco De Proyectos Elegibles De Ctei Año 2012	HIDROTRATAMIENTO SELECTIVO DE ACEITES NO COMESTIBLES PARA LA OBTENCIÓN DIESEL RENOVABLE	No Disponible	332.762	0	204.822	537.584
2012	569	Banco De Proyectos Elegibles De Ctei Año 2012	HYBRICEMENT CONGLOMERANTES PORTLAND HIBRIDOS DE BAJO POTENCIAL DE CO2 , BASADOS EN MINERALES Y SUBPRODUCTOS INDUSTRIALES	No Disponible	332.19	0	332.95	665.14
2012	569	Banco De Proyectos Elegibles De Ctei Año 2012	INTERACTOMA EN EL PATOSISTEMA YUCA-XANTHOMONAS AXONOPODIS PV. MANIHOTIS UNA RED PARA APLICAR EN LOS PROGRAMAS DE MEJORAMIENTO	No Disponible	333	0	434.077	767.077
2012	569	Banco De Proyectos Elegibles De Ctei Año 2012	SEMICONDUCTORES MAGNÉTICOS DILUIDOS NANOESTRUCTURADOS BASADOS EN GA-(MN,NI)-SB PARA APLICACIONES EN ESPINTRÓNICA	No Disponible	330.532	0	423.8	754.332
2012	569	Banco De Proyectos Elegibles De Ctei Año 2012	DESARROLLO DE SOLUCIONES PARA SOPORTAR LA COMPLETITUD Y LA CORRECCIÓN DE LINEAS DE PRODUCTO CON APLICACIÓN A LA INGENIERÍA DE SOFTWARE	No Disponible	332.8	0	288.793	621.592
2012	569	Banco De Proyectos Elegibles De Ctei Año 2012	GENÓMICA COMPARATIVA DE CEPAS DE MYCOBACTERIUM TUBERCULOSIS GENOTIPO "BEIJING-LIKE" , UN PATÓGENO EMERGENTE EN COLOMBIA	No Disponible	350	0	258.457	608.457
2012	569	Banco De Proyectos Elegibles De Ctei Año 2012	EVALUACIÓN DE LA INTERACCIÓN IN SILICO Y EL EFECTO IN VITRO DE LA CURCUMINA SOBRE EL DOMINIO POLIMERASA NS5 DEL VIRUS DENGUE 2	No Disponible	300.87	0	169.2	470.07
2012	569	Banco De Proyectos Elegibles De Ctei Año 2012	DESARROLLO DE NUEVOS SISTEMAS DE ALTA REFLECTIVIDAD PARA APLICACIONES EN CONCENTRADORES SOLARES TÉRMICOS	No Disponible	333.294	0	188.373	521.667
2012	569	Banco De Proyectos Elegibles De Ctei Año 2012	EVALUACIÓN DE LA DESCOMPOSICIÓN FISICOQUÍMICA DEL AISLAMIENTO ELÉCTRICO DE BOBINAS, DE GENERADORES ELÉCTRICOS DE GRAN POTENCIA, SOMETIDAS A ENVEJECIMIENTO.	No Disponible	148.55	0	260.686	409.236
2012	569	Banco De Proyectos Elegibles De Ctei Año 2012	FUENTES, RUTAS DE EXPOSICIÓN Y VALORACIÓN DEL RIESGO ASOCIADO A LOS CONTAMINANTES EMERGENTES POLIBROMADOS DE DIFENILETERES (PBDES) EN COLOMBIA- ACTALIZADO	No Disponible	332	0	162	494
2012	569	Banco De Proyectos Elegibles De Ctei Año 2012	EFECTO DEL MÉTODO DE PRE-TRATAMIENTO DE LA BIOMASA PARA LA PRODUCCIÓN DE BIO-ACEITE VÍA LICUEFACCIÓN HIDROTÉRMICA	No Disponible	333.333	0	256	589.333
2012	569	Banco De Proyectos Elegibles De Ctei Año 2012	ASIGNACIÓN DINÁMICA DE TRÁFICO APLICADA AL MODELAMIENTO DE SISTEMAS DE TRANSPORTE MASIVO TIPO BRT.	No Disponible	331.451	0	173.162	504.613
2012	569	Banco De Proyectos Elegibles De Ctei Año 2012	FUNCIONES ECOLÓGICAS Y HORMIGAS EN CAFETALES CON DIFERENTE INTENSIDAD DE MANEJO	No Disponible	332.699	0	176.584	509.283
2012	569	Banco De Proyectos Elegibles De Ctei Año 2012	TERMINACIÓN DE BRECHAS TECNOLÓGICAS PARA LA PRODUCCIÓN DE ALEVINOS Y CRECIMIENTO DEL PARGO LUNAREJO LUTJANUS GUTATTUS (STEINDACHNER, 1868)	No Disponible	259.414	0	129.1	388.514
2012	569	Banco De Proyectos Elegibles De Ctei Año 2012	BIOFUNCIONALIZACIÓN DEL TI C.P Y DE LA ALEACIÓN TI6AL4V MODIFICADO SUPERFICIALMENTE MEDIANTE ANODIZADO PARA MEJORAR LA OSEOINTEGRACIÓN	No Disponible	333.293	0	159.019	492.311
2012	569	Banco De Proyectos Elegibles De Ctei Año 2012	EXPRESIÓN DIFERENCIAL EN EL MIOCARDIO DE PACIENTES CON CARDIOMIOPATÍA CHAGÁSICA CRÓNICA UNA APROXIMACIÓN DESDE LA PROTEÓMICA E HISTOPATOLOGÍA	No Disponible	349.387	0	537.11	886.497
2012	569	Banco De Proyectos Elegibles De Ctei Año 2012	USO DE BACTERIÓFAGOS NATIVOS COMO ALTERNATIVA PARA EL CONTROL DE LA SALMONELOSIS EN COLOMBIA.	No Disponible	332.5	0	388.09	720.59
2012	569	Banco De Proyectos Elegibles De Ctei Año 2012	IMPACTO DE LA DEGRADACION DE HEPARAN SULFATO EN LOS PERFILES DE EXPRESION DOWNSTREAM DE FIBROBLASTOS DEPACIENTES CON LA MUTACION P2353R EN EL GEN FGFR2	No Disponible	338.273	0	149.58	487.853
2012	569	Banco De Proyectos Elegibles De Ctei Año 2012	PAPEL DE LA AUTOFAGIA EN LA SENSIBILIZACIÓN A LA TERAPIA ANTITUMORAL E INDUCCIÓN DE MUERTE INMUNOGÓNICA.	No Disponible	331.694	0	181.554	513.248
2012	569	Banco De Proyectos Elegibles De Ctei Año 2012	INFLUENCIA DE UN SISTEMA IN VITRO DE NICHO LEUCÉMICO EN LA REGULACIÓN DE LAS PROPIEDADES DE LAS CÉLULAS STEM HEMATOPOYÉTICAS	No Disponible	169.318	0	98.282	267.6
2012	569	Banco De Proyectos Elegibles De Ctei Año 2012	EVALUACION DE LAS PROPIEDADES INMUNOMODULADORAS Y ANTIALERGICAS DE UNA POTENCIAL VACUNA PARA LAS ALERGIAS	No Disponible	350	0	356.492	706.492
2012	569	Banco De Proyectos Elegibles De Ctei Año 2012	ANÁLISIS INSTRUMENTAL DEL PROTOCOLO DE REANIMACIÓN CON METAS TEMPRANAS EN PACIENTES CON SEPSIS GRAVE EN EL SERVICIO DE URGENCIAS	No Disponible	328.256	0	318.295	646.551
2012	569	Banco De Proyectos Elegibles De Ctei Año 2012	ESTUDIO DE LA RESPUESTA INMUNE GENERADA LUEGO DE LA TERAPIA ANTITUMORAL CON P2ET Y GALACTOMANANO EN UN MODELO MURINO DE MELANOMA METASTÁSICO.	No Disponible	345.687	0	344.739	690.425
2012	569	Banco De Proyectos Elegibles De Ctei Año 2012	ESTRATEGIAS DE REANIMACIÓN EN CHOQUE HEMORRÁGICO DESDE UNA PERSPECTIVA MICROVASCULAR DIFERENCIAS ENTRE EL ESTÁNDAR DE TRATAMIENTO Y LA PRÁCTICA EN COLOMBIA	No Disponible	305.703	0	289.042	594.745
2012	569	Banco De Proyectos Elegibles De Ctei Año 2012	ASCARIASIS, TRATAMIENTO ANTI-HELMÍNTICO Y SUS EFECTOS SOBRE LA RESPUESTA INMUNE DE TIPO ALÉRGICA EN UNA POBLACIÓN RURAL DE BOLIVAR	No Disponible	335.805	0	507.527	843.332
2012	569	Banco De Proyectos Elegibles De Ctei Año 2012	CARACTERIZACIÓN DE FACTORES PROTEICOS ASOCIADOS A LA REGULACIÓN DE LA PROTEÍNA MLYT1 DE TRYPANOSOMA CRUZI	No Disponible	350	0	169.711	519.711
2012	569	Banco De Proyectos Elegibles De Ctei Año 2012	CARACTERIZACIÓN FUNCIONAL Y MOLECULAR DE CANALES IÓNICOS EN POBLACIONES DE AEDES AEGYPTI SENSIBLES Y RESISTENTES A INSECTICIDAS	No Disponible	350	0	239.032	589.031
2012	569	Banco De Proyectos Elegibles De Ctei Año 2012	EVALUACIÓN FUNCIONAL INMUNOPROFILÁCTICA DE ANTICUERPOS INDUCIDOS POR PEPTIDO-MIMÉTICOS DERIVADOS DE ANTÍGENOS DE PLASMODIUM MODIFICADOS DE MANERA SITIO-DIRIGIDA, DE SUS FORMULACIONES EN SISTEMAS DE LIBERACIÓN CONTROLADA Y DISEÑO DE BIOSENSORES PARA INMUNO	No Disponible	343.681	0	156.319	500
2012	569	Banco De Proyectos Elegibles De Ctei Año 2012	INDUCCIÓN DE LA TRANSICIÓN EPITELIO-MESENQUIMAL PAPEL DE CITOQUINAS PRO-INFLAMATORIAS Y DEL MARCADOR DE CÉLULAS STEM TUMORALES CD44 EN UNA LÍNEA CELULAR DE CÁNCER DE SENO.	No Disponible	191.891	0	112.925	304.816
2012	569	Banco De Proyectos Elegibles De Ctei Año 2012	MODELOS Y METODOS MATEMATICOS PARA EL CONTROL Y VIGILANCIA DEL DENGUE	No Disponible	344.614	0	619.359	963.972
2012	569	Banco De Proyectos Elegibles De Ctei Año 2012	PRODUCCIÓN Y EVALUACIÓN DE LA ACTIVIDAD CITOTÓXICA, ANTITUMORAL, CICATRIZAL Y ANTIMICROBIANA DE LOS PÉPTIDOS DE DEFENSA DEL HOSPEDERO LUCILINA Y LUCIFENSINA RECOMBINANTES IN VITRO E IN VIVO.	No Disponible	322.488	0	147.125	469.613
2012	569	Banco De Proyectos Elegibles De Ctei Año 2012	BÚSQUEDA DE MOLÉCULAS CITOTÓXICAS POTENCIALMENTE ÚTILES COMO ANTITUMORALES A PARTIR DE EXTRACTOS Y FRACCIONES VEGETALES ACTIVAS DEL CARIBE COLOMBIANO	No Disponible	347.391	0	320.172	667.563
2012	569	Banco De Proyectos Elegibles De Ctei Año 2012	MOLECULAR, FUNCTIONAL AND THREE-DIMENSIONAL STRUCTURE CHARACTERISATION OF MYCOBACTERIUM TUBERCULOSIS H37RV GENES AND PROTEINS INVOLVED IN MYCOBACTERIAL ENTRY TO HOST CELLS AS POTENTIAL ANTI-TUBERCULOSIS VACCINE.	No Disponible	350	0	150	500
2012	569	Banco De Proyectos Elegibles De Ctei Año 2012	SINTESIS Y CARACTERIZACION DE NUEVOS ANALOGOS DE CHALCONAS HETEROCICLICAS Y SU USO EN LA SINTESIS DE HETEROCICLOS NITROGENADOS DE 5, 6 Y 7 MIEMBROS CON POSIBLE ACTIVIDAD ANTITUMORAL Y ANTIFUNGICA	No Disponible	166.316	0	227.246	393.562
2012	569	Banco De Proyectos Elegibles De Ctei Año 2012	RIESGO DE TRANSMISIÓN DE MALARIA ASOCIADO A LA VARIACIÓN DE LA ESTRUCTURA DEL PAISAJE EN DOS REGIONES ENDÉMICAS DE COLOMBIA	No Disponible	335.175	0	169.847	505.022
2012	569	Banco De Proyectos Elegibles De Ctei Año 2012	ASOCIACIÓN DE VARIABLES CLÍNICAS DE HIPOPERFUSIÓN CON LA REANIMACIÓN, LA DEPURACIÓN DE LACTATO Y LA MORTALIDAD INTRAHOSPITALARIA EN PACIENTES ADMITIDOS POR URGENCIAS	No Disponible	347.247	0	286.611	633.858
2012	569	Banco De Proyectos Elegibles De Ctei Año 2012	EVALUATION OF THE ASSOCIATION OF EXOGENOUS AND FAMILIAL RISK FACTORS AND GENETIC ANCESTRY WITH BREAST CANCER A MULTI-CENTRIC, CASE-CONTROL STUDY IN FOUR CITIES OF COLOMBIA. (ACTUALIZADO)	No Disponible	344.899	0	826.629	1171.53
2012	569	Banco De Proyectos Elegibles De Ctei Año 2012	INMUNOGENICIDAD E INMUNOMODULACIÓN EN LA PATOGÉNESIS DEL LUPUS ERITEMATOSO SISTÉMICO PAPEL DE LAS MICROPARTICULAS	No Disponible	332.19	0	146.002	478.192
2012	569	Banco De Proyectos Elegibles De Ctei Año 2012	SEVERIDAD Y PERMEABILIDAD ENDOTELIAL EN DENGUE, UN PROBLEMA DE MONOCITOS PROINFLAMATORIOS	No Disponible	349.651	0	258.835	608.486
2012	569	Banco De Proyectos Elegibles De Ctei Año 2012	PERFIL GENOTÓXICO, TRANSCRIPCIONAL Y EPIGENÉTICO ASOCIADO CON LA EXPOSICIÓN A PARTÍCULAS DE CARBÓN EN ROEDORES	No Disponible	350	0	217	567
2012	569	Banco De Proyectos Elegibles De Ctei Año 2012	COINFECCIÓN DE VIRUS DE LA HEPATITIS E CON OTRAS HEPATITIS VIRALES. COLOMBIA. 2006 - 2011	No Disponible	150.014	0	102.358	252.372
2012	569	Banco De Proyectos Elegibles De Ctei Año 2012	CARDIOVASCULAR HEALTH INVESTIGATION AND COLLABORATION FROM COUNTRIES OF AMERICA TO ASSESS THE MARKERS AND OUTCOMES OF CHAGAS DISEASE (CHICAMOCHA-3) - EQUITY (EQUIVALENCE OF USUAL INTERVENTIONS FOR TRYPANOSOMIASIS)	No Disponible	343.857	0	254.634	598.491
2012	569	Banco De Proyectos Elegibles De Ctei Año 2012	EJERCICIO FÍSICO EN SUJETOS SANOS NO ENTRENADOS NATIVOS A ALTITUD MODERADA EN COMPARACIÓN CON CRÓNICAMENTE ACLIMATADOS	No Disponible	307.991	0	215.476	523.466
2012	569	Banco De Proyectos Elegibles De Ctei Año 2012	EVALUACIÓN DEL DAÑO GENÓMICO, GENOTOXICIDAD, Y SUSCEPTIBILIDAD GENÉTICA EN POBLACIONES CON EXPOSICIÓN DIETARIA A METILMERCURIO EN TRES DEPARTAMENTOS DE LA REGIÓN CARIBE COLOMBIANA	No Disponible	349.695	0	361.53	711.225
2012	569	Banco De Proyectos Elegibles De Ctei Año 2012	ALTERACIONES ESTRUCTURALES DEL GLICOCÁLIX EN LA BARRERA DE FILTRACION GLOMERULAR MEDIADO POR SUEROS DE MUJERES CON PREECLAMPSIA POSIBLES MARCADORES TEMPRANOS DE DAÑO RENAL.	Masculino	349.421	0	324.373	673.794
2012	569	Banco De Proyectos Elegibles De Ctei Año 2012	MODIFICACIÓN GENÉTICA DE QUERATINOCITOS Y FIBROBLASTOS HUMANOS CON UN VECTOR NO VIRAL, PARA POTENCIAR LA EXPRESIÓN DEL PÉPTIDO ANTIMICROBIAL HCAP18/LL-37.	No Disponible	322.934	0	168.892	491.825
2012	569	Banco De Proyectos Elegibles De Ctei Año 2012	"CARACTERIZACIÓN FENOTÍPICA DE LAS SUBPOBLACIONES DE MONOCITOS/MACRÓFAGOS INFILTRANTES DE RIÑÓN EN PACIENTES CON LUPUS ERITEMATOSO SISTÉMICO"	No Disponible	33.495	0	40.6946	74.1896
2012	569	Banco De Proyectos Elegibles De Ctei Año 2012	EVALUACIÓN DE LA EFICACIA PROTECTORA DE PROTEÍNAS RECOMBINANTES ENCAPSULADAS EN NANOPARTÍCULAS DE MPEG-PLA COMO POTENCIALES VACUNAS CONTRA LA LEISHMANIASIS CUTÁNEA EN COLOMBIA	No Disponible	347.655	0	151.452	499.107
2012	569	Banco De Proyectos Elegibles De Ctei Año 2012	SIMETIC UNA ESTRATEGIA PARA LA CARACTERIZACIÓN Y AUTOCUIDADO DE PACIENTES CON SINDROME METABÓLICO SOPORTADA EN TECNOLOGÍAS DE LA INFORMACIÓN Y LA COMUNICACIÓN (TIC)	No Disponible	346.06	0	509.776	855.836
2012	569	Banco De Proyectos Elegibles De Ctei Año 2012	ESTANDARIZACIÓN Y EVALUACIÓN DE UN MÉTODO MOLECULAR DE DETECCIÓN Y VIABILIDAD DE QUISTES DE GIARDIA SP, BLASTOCYSTIS Y OOQUISTES DE CRYPTOSPORIDIUM Y TOXOPLASMA A PARTIR DE MUESTRAS DE AGUA POTABLE	No Disponible	275.625	0	112.742	388.367
2012	569	Banco De Proyectos Elegibles De Ctei Año 2012	CARACTERIZACIÓN RÁPIDA DE LOS FACTORES DE RIESGO AMBIENTAL QUE FAVORECEN LA TRANSMISIÓN DOMÉSTICA DE LA LEISHMANIASIS CUTÁNEA AMERICANA EN LA ZONA ANDINA	No Disponible	266.566	0	126.164	392.731
2012	569	Banco De Proyectos Elegibles De Ctei Año 2012	CORRELACIÓN CLÍNICA, INMUNOLÓGICA Y EPIDEMIOLÓGICA DE LOS PACIENTES CON INMUNODEFICIENCIAS HUMORALES ATENDIDOS EN EL GRUPO DE INMUNODEFICIENCIAS PRIMARIAS DE LA UNIVERSIDAD DE ANTIOQUIA.	No Disponible	337.81	0	207.73	545.54
2012	569	Banco De Proyectos Elegibles De Ctei Año 2012	DETECCIÓN DE TUBERCULOSIS Y MICOBACTERIOSIS EN INDIVIDUOS VIH POSITIVOS DE LOS HOSPITALES SIMÓN BOLIVAR Y SANTA CLARA DE BOGOTÁ, EN LA ERA DEL TRATAMIENTO ANTIRRETROVIRAL DE GRAN ACTIVIDAD (TARGA)	No Disponible	339.579	0	293.168	632.746
2012	569	Banco De Proyectos Elegibles De Ctei Año 2012	BÚSQUEDA DE INFECCIÓN POR EHRLICHIA Y RICKETTSIA EN CANINOS CON SIGNOS CLÍNICOS COMPATIBLES ATENDIDOS EN DOS CONSULTORIOS VETERINARIOS UNIVERSITARIOS DEMEDELLÍN Y SU UTILIDAD COMO CENTINELAS DE POSIBLE TRANSMISIÓN ZOONÓTICA.	No Disponible	164.218	0	78.2156	242.434
2012	569	Banco De Proyectos Elegibles De Ctei Año 2012	CANCER DE MAMA HACIA LA BÚSQUEDA DE UN NUEVO MARCADOR MOLECULAR CO-DIAGNÓSTICOLIGADO A DISFUNCIÓN EN LA INACTIVACIÓN DEL CROMOSOMA X	No Disponible	136.539	0	58.531	195.07
2012	569	Banco De Proyectos Elegibles De Ctei Año 2012	"ESTUDIO INNOTORIO INNOVACIONES EN EL ENTRENAMIENTO MUSCULAR. DISEÑO DE UNA VÁLVULA DUAL DIGITAL DE INCENTIVACIÓN Y REGISTRO, Y UTILIDAD DEL BIOMARCADOR SÉRICO MICA."	No Disponible	306.844	0	404.768	711.613
2012	569	Banco De Proyectos Elegibles De Ctei Año 2012	MAPEO DE ELECTROGRAMAS FRAGMENTADOS PARA LA DETECCIÓN DE ÁREAS ARRITMOGÉNICAS EN FIBRILACIÓN AURICULAR, EVALUACIÓN EN MODELOS VIRTUALES.	No Disponible	301.648	0	232.56	534.208
2012	569	Banco De Proyectos Elegibles De Ctei Año 2012	"DESARROLLO Y APLICACIÓN DE PRUEBAS SEROLÓGICAS QUE IMPACTEN EN LA TRANSMISIÓN Y PREVENCIÓN DE SECUELAS DE LA LEPRA EN POBLACIÓN ENDÉMICA DE COLOMBIA".	No Disponible	330.317	0	151	481.317
2012	569	Banco De Proyectos Elegibles De Ctei Año 2012	INMUNOGENICIDAD Y CAPACIDAD BLOQUEADORA DE LA TRANSMISIÓN DEL ANTÍGENO DE P. VIVAX PVS48/45 EN UN ESQUEMA DE INMUNIZACIÓN/REFUERZO/RETO EN MONOS AOTUS	No Disponible	349.902	0	211.01	560.912
2012	569	Banco De Proyectos Elegibles De Ctei Año 2012	EVALUACIÓN Y CARACTERIZACIÓN DE MEZCLAS COMPLEJAS GENERADAS EN UNA MINA DE CARBÓN A CIELO ABIERTO Y DE SUS EFECTOS BIOLÓGICOS EN LINFOCITOS HUMANOS POLIMÓRFICOS	No Disponible	349.876	0	382.625	732.501
2012	569	Banco De Proyectos Elegibles De Ctei Año 2012	EVALUACIÓN ASISTIDA DE POTENCIALES EVOCADOS COGNITIVOS COMO MARCADOR DEL TRASTORNO POR DÉFICIT DE ATENCIÓN E HIPERACTIVIDAD (TDAH)	No Disponible	350	0	746.62	1096.62
2012	569	Banco De Proyectos Elegibles De Ctei Año 2012	EVALUACIÓN DE CONDROGÉNESIS EN SOPORTES DE COLÁGENO II Y DE CARTÍLAGO HIALINO DESCELULARIZADO, SEMBRADOS CON CONDROCITOS.	No Disponible	274.05	0	482	756.05
2012	569	Banco De Proyectos Elegibles De Ctei Año 2012	EXPOSICIÓN A ASBESTOS Y EVALUACION DE LA SALUD RESPIRATORIA DE REMACHADORES DE TALLERES DE FRENOS DE LA CIUDAD DE BOGOTÁ	No Disponible	343.48	0	198	541.48
2012	569	Banco De Proyectos Elegibles De Ctei Año 2012	DISEÑO Y VALIDACIÓN DE UN INSTRUMENTO PARA MEJORAR LA FIABILIDAD DE LA EXPLORACIÓN ENDOSCÓPICA DE LOS REFLEJOS RELACIONADOS CON LA DEGLUCIÓN	No Disponible	303.444	0	131.298	434.742
2012	569	Banco De Proyectos Elegibles De Ctei Año 2012	IDENTIFICACIÓN DE GENOTIPOS DEL VIRUS DE LA HEPATITIS B (VHB) Y MUTACIONES EN LOS GENES P Y S, EN MUESTRAS DE SUEROS PROCEDENTES DE CATORCE DEPARTAMENTOS DE COLOMBIA, 2000 - 2011 - ACTUALIZADO	No Disponible	80.619	0	80.2847	160.904
2012	569	Banco De Proyectos Elegibles De Ctei Año 2012	ESTUDIO RETROSPECTIVO DEL VÍNCULO MADRE-HIJO DURANTE EL PRIMER AÑO DE VIDA Y SU RELACIÓN CON EL DESARROLLO EL PRE-ESCOLAR.	Femenino	91.42	0	42	133.42
2012	569	Banco De Proyectos Elegibles De Ctei Año 2012	SÍNDROME DE ASPERGER EN NIÑOS Y ADOLESCENTES DE BUCARAMANGA Y MEDELLÍN FASE 1 ESTUDIO DE PREVALENCIA Y CARACTERÍSTICAS COGNITIVAS	Femenino	280.75	0	271.28	552.03
2012	569	Banco De Proyectos Elegibles De Ctei Año 2012	DESCRIPCIÓN DEL MICROCOSMOS BACTERIANO LIGADO A PLACA DENTAL EN NIÑOS CON Y SIN CARIES DENTAL SEGUIMIENTO A 3 Y 6 MESES DESPUÉS DE UN PROCESO DE EDUCACIÓN	No Disponible	272.479	0	249.23	521.709
2012	569	Banco De Proyectos Elegibles De Ctei Año 2012	TAMIZAJE NEONATAL DE ERRORES INNATOS DEL METABOLISMO (EIM) ESTUDIO PARA LA DETECCIÓN DE DEFECTOS DEL METABOLISMO DE LOS AMINOÁCIDOS Y ÁCIDOS GRASOS, EN LA CIUDAD DE CALI.	No Disponible	349.724	0	350.443	700.168
2012	569	Banco De Proyectos Elegibles De Ctei Año 2012	EFECTIVIDAD DE LOS PROGRAMAS OBPP - BERGEN Y SAVE EN LA DISMINUCIÓN DEL HOSTIGAMIENTO ESCOLAR EN INSTITUCIONES PÚBLICAS DE EDUCACIÓN BÁSICA DE BUCARAMANGA	Femenino	200	0	226.998	426.998
2012	569	Banco De Proyectos Elegibles De Ctei Año 2012	HERRAMIENTA TECNOLÓGICA PARA LA ADQUISICIÓN Y DESARROLLO DE LAS HABILIDADES COMUNICATIVAS, LINGÜÍSTICAS Y COGNTIVAS EN POBLACIÓN INFANTIL, HACIENDO USO DEL VIDEO JUEGO.	Masculino	131.575	0	72.3	203.875
2012	576	Banco De Elegibles De Programas De Ctei En Biotecnologia Y Salud	PROGRAMA ESTRATÍGICO PARA EL MEJORAMIENTO GENÍTICO Y REPRODUCTIVO Y DETERMINACIÓN DE LAS CARACTERÓSTICAS Y CALIDAD DE LA CANAL Y LA CARNE EN SISTEMAS DE PRODUCCIÓN OVINA EN 5 REGIONES DE COLOMBIA	Masculino	3025.46	0	3669.86	6695.32
2012	576	Banco De Elegibles De Programas De Ctei En Biotecnologia Y Salud	RED PARA EL APROVECHAMIENTO DE RECURSOS NATURALES Y OBTENCIÓN DE PRODUCTOS BIOTECNOLÍGICOS PARA SUELOS DISTURBADOS.	Masculino	2966.89	0	1770.12	4737.02
2012	576	Banco De Elegibles De Programas De Ctei En Biotecnologia Y Salud	DESARROLLO Y EVALUACIÓN DE UN MODELO INTEGRADO PARA LA INSPECCIÓN, VIGILANCIA Y CONTROL DEL ACCESO OPORTUNO, EL USO ADECUADO Y LA CALIDAD EN LA PRESTACIÓN DE SERVICIOS EN EL SGSSS COLOMBIANO.	Femenino	3243.59	0	1454.79	4698.38
2012	576	Banco De Elegibles De Programas De Ctei En Biotecnologia Y Salud	PROGRAMA INTEGRAL DE INVESTIGACIÓN E INNOVACIÓN EN LEUCEMIA AGUDA Y CRÓNICA (PILAC	Masculino	1936.16	0	1394.02	3330.19
2012	576	Banco De Elegibles De Programas De Ctei En Biotecnologia Y Salud	DESARROLLO DE NUEVAS ESTRATEGIAS DE PREVENCIÓN Y DIAGNÓSTICO, QUE CONTRIBUYAN AL CONTROL DE ENFERMEDADES INFECCIOSAS PRIORITARIAS PARA LA SALUD DE LOS COLOMBIANOS, COMO LA MALARIA CAUSADA POR PLASMODIUM VIVAX Y LA LEISHMANIOSIS	Masculino	3507.61	0	2324.56	5832.17
2012	576	Banco De Elegibles De Programas De Ctei En Biotecnologia Y Salud	BIOPERFILES DE MYCOBACTERIUM TUBERCULOSIS IDENTIFICADOS MEDIANTE BIOLOGÍA DE SISTEMAS Y TÉCNICAS DE ALTO RENDIMIENTO ÍTILES EN EL DISEÑO DE NANOSENSORES	Masculino	3208.09	0	1811.79	5019.88
2014	657	Convocatoria de Proyectos de Ciencia, Tecnología e Innovación en Salud	GENÓMICA FUNCIONAL DE LA FALLA OVÁRICA PREMATURA PARA LA IDENTIFICACIÓN DE NUEVOS MARCADORES MOLECULARES DE LA ENFERMEDAD	Masculino	250	0	429.613	679.613
2014	657	Convocatoria de Proyectos de Ciencia, Tecnología e Innovación en Salud	EVALUACIÓN DE LOS POLIMORFISMOS 677C?T 1298A?C DE LA METILENTETRAHIDROFOLATO REDUCTASA (MTHFR) COMO FACTOR DE PROTECCIÓN PARA LA INFECCIÓN POR CITOMEGALOVIRUS EN PACIENTES CON VIH	Femenino	199.978	0	85.9842	285.962
2014	657	Convocatoria de Proyectos de Ciencia, Tecnología e Innovación en Salud	ASOCIACIÓN DE LA FUERZA PRENSIL CON MANIFESTACIONES TEMPRANAS DE RIESGO CARDIOVASCULAR EN NIÑOS Y ADOLESCENTES COLOMBIANOS. "ESTUDIO FUPRECOL" LINEA DE BASE PARA LA IMPLEMENTACIÓN DE UN SISTEMA DE VIGILANCIA EPIDEMIOLÓGICA DEL ESTILO DE VIDA EN LA POBLACIÓN INFANTIL DE BOGOTÁ D.C. PREVALENCIA, FACTORES DETERMINANTES Y EFECTOS EN EL ESTADO DE SALUD	Masculino	214.559	0	100.696	315.255
2014	657	Convocatoria de Proyectos de Ciencia, Tecnología e Innovación en Salud	ASPECTOS SOCIOCULTURALES, ECOLÓGICOS Y GENÉTICOS DE LA INFECCIÓN POR AGENTES DEL GÉNERO RICKETTSIA EN EL URABÁ ANTIOQUEÑO UN ESTUDIO PROSPECTIVO	Masculino	248.315	0	274.35	522.665
2014	657	Convocatoria de Proyectos de Ciencia, Tecnología e Innovación en Salud	ROLE OF VITAMIN D IN NATURAL RESISTANCE TO HIV-1 INFECTION EFFECTS ON VIRAL TRANSMISSION DURING HIV-1 EXPOSURE	Femenino	249.972	0	194.956	444.928
2014	657	Convocatoria de Proyectos de Ciencia, Tecnología e Innovación en Salud	MARCADORES PRECLÍNICOS PARA EL DIAGNÓSTICO DIFERENCIAL DE LAS DEMENCIAS DE INICIO TEMPRANO	Masculino	244.048	0	263	507.048
2014	657	Convocatoria de Proyectos de Ciencia, Tecnología e Innovación en Salud	ESTUDIO DE LA ECOEPIDEMIOLOGÍA MOLECULAR DE LA LEPTOSPIROSIS EN EL MUNICIPIO DE APARTADÓ, ANTIOQUIA	Femenino	236.252	0	159.92	396.172
2014	657	Convocatoria de Proyectos de Ciencia, Tecnología e Innovación en Salud	BÚSQUEDA DE CANDIDATOS TERAPÉUTICOS EN LA PARED DEL HONGO MALASSEZIA SPP MEDIANTE UNA RECONSTRUCCIÓN METABÓLICA, ANÁLISIS DE VIABILIDAD Y VALIDACIÓN EXPERIMENTAL, CARACTERIZANDO LA RUTA METABÓLICA DE SÍNTESIS DE LÍPIDOS	Masculino	202.598	0	178.37	380.968
2014	657	Convocatoria de Proyectos de Ciencia, Tecnología e Innovación en Salud	ESTUDIO DE FACTORES RELACIONADOS CON LA EFECTIVIDAD DEL TRATAMIENTO PARA INFECCIÓN LATENTE POR TUBERCULOSIS EN NIÑOS MENORES DE CINCO AÑOS CONVIVIENTES DE PACIENTES CON TUBERCULOSIS PULMONAR DE MEDELLÍN, 2014-2016	Femenino	199.978	0	85.9842	285.962
2014	657	Convocatoria de Proyectos de Ciencia, Tecnología e Innovación en Salud	BÚSQUEDA DE ASOCIACIÓN DEL GEN DE CAVEOLINA 1 (CAV1) CON LA OBESIDAD EN ADULTOS DE CARTAGENA DE INDIAS, 2015 - 2017	Masculino	238.504	0	0	238.504
2014	657	Convocatoria de Proyectos de Ciencia, Tecnología e Innovación en Salud	DESARROLLO Y EVALUACIÓN DE UN BIOSENSOR ELECTROQUÍMICO PARA LA DETECCIÓN Y MONITOREO DE CAMBIOS EN LA ACTIVIDAD DE LA ÓXIDO NÍTRICO SINTASA NEURONAL (NNOS) COMO BIOMARCADOR PRONÓSTICO TEMPRANO EN EL MANEJO DEL TRAUMA CRANEOENCEFÁLICO (TEC)	Masculino	246.638	0	116.328	362.966
2014	657	Convocatoria de Proyectos de Ciencia, Tecnología e Innovación en Salud	DESARROLLO DE UN SISTEMA DE OLFATO ELECTRÓNICO PARA EL DIAGNÓSTICO PRECOZ DE CÁNCER GÁSTRICO EN PACIENTES COLOMBIANOS	Masculino	238.447	0	310.14	548.587
2014	657	Convocatoria de Proyectos de Ciencia, Tecnología e Innovación en Salud	PENFUP EVALUACIÓN DEL IMPACTO DEL USO DE PROTECTORES DE PIEL VERSUS CUIDADO CONVENCIONAL CON LUBRICACIÓN DE PIEL EN LA PREVENCIÓN DE ÚLCERAS POR PRESIÓN EN PACIENTES DE ALTO Y MUY ALTO RIESGO QUE INGRESAN A TODOS LOS SERVICIOS DE ATENCIÓN MÉDICO-QUIRÚRGICO	Femenino	245.202	0	109.306	354.507
2014	657	Convocatoria de Proyectos de Ciencia, Tecnología e Innovación en Salud	COMPARACIÓN DE DOS MÉTODOS DE CULTIVO CELULAR EN LA PRODUCCIÓN DEL FACTOR DE EXPANSIÓN DE CÉLULAS CD34 PROVENIENTES DE UNIDADES DE SANGRE DE CORDÓN UMBILICAL CRIOPRESERVADAS	Femenino	213.99	0	158.439	372.428
2014	657	Convocatoria de Proyectos de Ciencia, Tecnología e Innovación en Salud	IDENTIFICACIÓN Y VALIDACIÓN DE NUEVOS BIOMARCADORES DE RESISTENCIA A LA INSULINA EN POBLACIÓN COLOMBIANA	Masculino	108.981	0	118.1	227.081
2014	657	Convocatoria de Proyectos de Ciencia, Tecnología e Innovación en Salud	EVALUACIÓN IN VITRO E IN VIVO DEL EFECTO DE LOS POLIFENOLES ÁCIDO CAFEICO Y ÁCIDO CLOROGÉNICO SOBRE LA DISFUNCIÓN ENDOTELIAL Y ADHESIÓN PLAQUETARIA INDUCIDA POR EL LIPOPOLISACÁRIDO DE P. GINGIVALIS	Femenino	249.948	0	456.328	706.276
2014	657	Convocatoria de Proyectos de Ciencia, Tecnología e Innovación en Salud	ESTUDIO DE IPSCS COMO MODELO DE LA ENFERMEDAD DE ALZHEIMER FAMILIAR IMPLICACIONES TERAPÉUTICAS	Femenino	249.94	0	304.237	554.177
2014	657	Convocatoria de Proyectos de Ciencia, Tecnología e Innovación en Salud	CAPACIDAD TERMOGENICA DEL TEJIDO ADIPOSO PERIAORTICO	Femenino	181.47	0	174.887	356.357
2014	657	Convocatoria de Proyectos de Ciencia, Tecnología e Innovación en Salud	EFECTIVIDAD Y COSTO-EFECTIVIDAD CONTRA OTITIS MEDIA AGUDA (OMA) DE LA VACUNA CONJUGADA CONTRA NEUMOCOCO (PCV10) EN COLOMBIA	Masculino	248.397	0	208.8	457.197
2014	657	Convocatoria de Proyectos de Ciencia, Tecnología e Innovación en Salud	CARACTERIZACIÓN DEL MICROBIOMA ORAL EN SALIVA Y BIOPELÍCULA BACTERIANA DE NIÑOS CON LESIONES CARIOSAS. ESTUDIO DE CASOS Y CONTROLES PROSPECTIVO	Masculino	234.364	0	174.115	408.479
2014	657	Convocatoria de Proyectos de Ciencia, Tecnología e Innovación en Salud	CAUSAS DEL DIAGNÓSTICO TARDÍO DE CÁNCER DE CUELLO UTERINO EN 3 DEPARTAMENTOS DEL PAÍS Y ESTRATEGIAS PARA IMPLEMENTAR UN PROGRAMA PARA SU CONTROL	Femenino	214.769	0	209.658	424.427
2014	657	Convocatoria de Proyectos de Ciencia, Tecnología e Innovación en Salud	OPTIMIZACIÓN EX VIVO DEL TRATAMIENTO DEL LA LEISHMANIASIS INFANTIL BASADO EN PARÁMETROS FARMACOCINETICOS/FARMACODINAMICOS Y DETERMINANTES INMUNOLÓGICOS Y FARMACOLOGICOS DEL HOSPEDERO	Femenino	249.267	0	331.7	580.966
2014	657	Convocatoria de Proyectos de Ciencia, Tecnología e Innovación en Salud	EVALUACIÓN PRECLÍNICA DE UN EXTRACTO MICROENCAPSULADO DE CÁLICES DE PHYSALIS PERUVIANA CON POTENCIAL USO EN EL TRATAMIENTO DE DIABETES MELLITUS	Masculino	152.975	0	241.084	394.06
2014	657	Convocatoria de Proyectos de Ciencia, Tecnología e Innovación en Salud	EVALUACIÓN DE LA ESTRATEGIA ALTO A LA TUBERCULOSIS EN EL VALLE DEL CAUCA, 2008-2014. EXPLICACIÓN DE LOS RESULTADOS A PARTIR DE LOS PROCESOS	Femenino	249.977	0	123.643	373.62
2014	657	Convocatoria de Proyectos de Ciencia, Tecnología e Innovación en Salud	ANÁLISIS SITUACIONAL Y CONTEXTUAL DE LOS MODELOS DE ATENCIÓN DIFERENCIAL EN COLOMBIA EL CASO DE LA PARTERÍA EN EL PACIFICO COLOMBIANO	Femenino	161.795	0	173.258	335.053
2014	657	Convocatoria de Proyectos de Ciencia, Tecnología e Innovación en Salud	EFECTO DE SOPORTES DE COLÁGENO EN UN MODELO DE CULTIVO ENDOTELIAL TRIDIMENSIONAL (3D) EN LA RESPUESTA INDUCIDA POR PORPHYROMONAS GINGIVALIS	Masculino	361.246	0	249.78	611.026
2014	657	Convocatoria de Proyectos de Ciencia, Tecnología e Innovación en Salud	IDENTIFICACIÓN DE POTENCIALES BLANCOS TERAPÉUTICOS PARA LA OBESIDAD HUMANA MEDIANTE EL ANÁLISIS DEL TRANSCRIPTOMA DE ESTÓMAGO E ÍLEON DE RATA	Masculino	247.56	0	187.092	434.653
2014	657	Convocatoria de Proyectos de Ciencia, Tecnología e Innovación en Salud	ESTUDIO DE LOS EFECTOS DE LOS POLIFENOLES Y CANABINOIDES NANOTRANSPORTADOS COMO APLICACIÓN TERAPÉUTICA EN UN MODELO DE ESTRÉS OXIDATIVO IN VITRO E IN VIVO DE LA ENFERMEDAD DE ALZHEIMER & PARKINSON	Masculino	481.209	0	249.827	731.036
2014	657	Convocatoria de Proyectos de Ciencia, Tecnología e Innovación en Salud	EVALUACIÓN DE LA ACTIVACIÓN DEL COMPLEMENTO EN LOS TRASTORNOS HIPERTENSIVOS DE LA GESTACIÓN EN COLOMBIA	Masculino	226.205	0	107.166	333.37
2014	657	Convocatoria de Proyectos de Ciencia, Tecnología e Innovación en Salud	BIOMARCADORES DE SUSCEPTIBILIDAD HUMANA A CÁNCER GÁSTRICO EN EL DEPARTAMENTO DE NARIÑO	Masculino	1228.08	0	1507.79	2735.87
2014	657	Convocatoria de Proyectos de Ciencia, Tecnología e Innovación en Salud	BÚSQUEDA DE DETERMINANTES DE VIRULENCIA EN EL GENOMA DEL VIRUS DENGUE Y SU POTENCIAL CONTRIBUCIÓN A LA PATOGÉNESIS DEL DENGUE GRAVE DURANTE LAS DOS ÚLTIMAS EPIDEMIAS EN COLOMBIA	Masculino	229.856	0	249.26	479.116
2014	657	Convocatoria de Proyectos de Ciencia, Tecnología e Innovación en Salud	EFECTO DE LA FIBROSIS EN LOS PATRONES DE CONDUCCIÓN ELÉCTRICA EN FIBRILACIÓN AURICULAR ESTUDIO EN MODELOS IN-SILICO E IN-VITRO	Masculino	248.894	0	192.489	441.383
2014	657	Convocatoria de Proyectos de Ciencia, Tecnología e Innovación en Salud	ESTIMACIÓN DE LOS PARÁMETROS DE NEURO MODULACIÓN CON TERAPIA DE ESTIMULACIÓN CEREBRAL PROFUNDA EN PACIENTES CON ENFERMEDAD DE PARKINSON A PARTIR DEL VOLUMEN DE TEJIDO ACTIVO PLANEADO	Masculino	249.26	0	173.583	422.843
2014	657	Convocatoria de Proyectos de Ciencia, Tecnología e Innovación en Salud	EVALUACIÓN DE CLONALIDAD B EN PACIENTES VIH POSITIVOS EN DIFERENTES ESTADIOS CLÍNICOS DE LA ENFERMEDAD Y SU ASOCIACIÓN CON INFECCIÓN POR VIRUS DE EPSTEIN BARR	Femenino	245.446	0	239.856	485.302
2014	657	Convocatoria de Proyectos de Ciencia, Tecnología e Innovación en Salud	MATERNIDAD SEGURA COMO RESULTADO DEL USO DE MÉTODOS DE ANTICONCEPCIÓN DE ALTA ADHERENCIA Y EFECTIVIDAD EN EL POSPARTO INMEDIATO	Femenino	223.858	0	111.134	334.992
2014	657	Convocatoria de Proyectos de Ciencia, Tecnología e Innovación en Salud	EVALUACIÓN DEL EFECTO DEL CO-CULTIVO DE CÉLULAS MADRE MESENQUIMALES Y ENDOTELIALES EN CONDICIONES DE HIPOXIA Y NORMOXIA, EN LA MODULACIÓN DE CÉLULAS MADRE HEMATOPOYÉTICAS UTILIZANDO UN SISTEMA DE CULTIVO EN 3D POR LEVITACIÓN MAGNÉTICA	Femenino	321.661	0	249.996	571.658
2014	657	Convocatoria de Proyectos de Ciencia, Tecnología e Innovación en Salud	DESARROLLO DE UN SISTEMA PRELIMINAR DE VIGILANCIA Y HERRAMIENTAS DE MONITOREO PARA RICKETTSIAS EN EL DEPARTAMENTO DE CALDAS, COLOMBIA	Masculino	346.081	0	238.189	584.269
2014	657	Convocatoria de Proyectos de Ciencia, Tecnología e Innovación en Salud	ESTUDIO NEUROANATÓMICO DE LAS DINÁMICAS DE INFECCIÓN CELULAR EN MÉDULA ESPINAL Y CORTEZA CEREBRAL EN RATONES INOCULADOS CON EL VIRUS DE LA RABIA	Masculino	132.561	0	227.5	360.061
2014	657	Convocatoria de Proyectos de Ciencia, Tecnología e Innovación en Salud	EVALUACIÓN DEL EFECTO DE FACTORES GENÉTICOS ASOCIADOS A OBESIDAD SOBRE LA COMPOSICIÓN DE LA MICROBIOTA INTESTINAL EN POBLACIÓN ADULTA COLOMBIANA	Masculino	248.801	0	572.991	821.792
2014	657	Convocatoria de Proyectos de Ciencia, Tecnología e Innovación en Salud	IMPACTO CLÍNICO Y ECONÓMICO DE LOS PROCESOS DE ATENCIÓN OFRECIDOS A ADULTOS LLEVADOS A CIRUGÍA DE URGENCIA EN LA FCI HACIA UN ÁRBOL DE DECISIONES CLÍNICAS	Masculino	249.73	0	112.627	362.357
2014	657	Convocatoria de Proyectos de Ciencia, Tecnología e Innovación en Salud	EFECTO DE LAS PRÁCTICAS ALIMENTARIAS DE MUJERES GESTANTES Y SUS HIJAS E HIJOS HASTA LOS 24 MESES DE EDAD SOBRE EL ESTADO NUTRICIONAL, EN UNA POBLACIÓN ATENDIDA POR LA SECRETARÍA DISTRITAL DE INTEGRACIÓN SOCIAL DE LA ALCALDÍA MAYOR DE BOGOTÁ	Femenino	242.575	0	538.21	780.785
2014	657	Convocatoria de Proyectos de Ciencia, Tecnología e Innovación en Salud	EVALUACIÓN DE LA IMPLEMENTACIÓN Y SEGUIMIENTO DE UN PROGRAMA PARA LA PROMOCIÓN DEL DESARROLLO INTEGRAL DE LOS NIÑOS DESDE EL TERCER TRIMESTRE DE GESTACIÓN HASTA LOS 1,5 AÑOS EN LOS MUNICIPIOS DE ANTIOQUIA	Femenino	234.243	0	350.265	584.508
2014	657	Convocatoria de Proyectos de Ciencia, Tecnología e Innovación en Salud	EFECTO DE LA VACUNACION CONTRA LA INFECCIÓN ORAL POR EL VPH16 EN ESTUDIANTES DE 14 A 17 AÑOS DE EDAD EN COLEGIOS DE SECUNDARIA DE LA CIUDAD DE CALI	Masculino	250	0	114.553	364.553
2014	657	Convocatoria de Proyectos de Ciencia, Tecnología e Innovación en Salud	CHEMICAL LIBRARY OF PENTACYCLIC TRITERPENS FROM COLOMBIAN CECROPIA TELENITIDA INHIBITORS OF 11- HSD1 AS A KEY ENZYME IN DIABETES TYPE 2	Masculino	249.498	0	180.918	430.416
2014	657	Convocatoria de Proyectos de Ciencia, Tecnología e Innovación en Salud	EVALUACIÓN DEL RIESGO OCUPACIONAL DE SOLDADORES MEDIANTE EL ANÁLISIS DE DAÑO EN EL ADN, DE METALES Y DE LA INFLUENCIA DE POLIMORFISMOS EN GENES DEL METABOLISMO Y REPARACIÓN DEL ADN	Masculino	239.245	0	339.16	578.405
2014	657	Convocatoria de Proyectos de Ciencia, Tecnología e Innovación en Salud	ESTUDIO PROTEÓMICO DE STAPHYLOCOCCUS AUREUS RESISTENTE A METICILINA (MRSA) Y ESCHERICHIA COLI O157H7 FRENTE A LA ACCIÓN DE PÉPTIDOS SINTÉTICOS ANTIMICROBIANOS	Masculino	196.925	0	219.05	415.975
2014	657	Convocatoria de Proyectos de Ciencia, Tecnología e Innovación en Salud	EVALUATION OF THE EFFECTS OF THE COLOMBIAN BLUEBERRY VACCINIUM MERIDIONALE SWARTZ ON DYSLIPIDEMIA, HYPERTENSION, INFLAMMATION AND OXIDATIVE STRESS IN MEN AND WOMEN WITH METABOLIC SYNDROME / EVALUACIÓN DE LOS EFECTOS DEL CONSUMO DEL AGRAZ (MORTIÑO) COLOMBIANO VACCINIUM MERIDIONALE SWARTZ SOBRE DISLIPIDEMIAS, HIPERTENSIÓN, INFLAMACIÓN Y ESTRÉS OXIDATIVO EN HOMBRES Y MUJERES CON SÍNDROME METABÓLICO	Femenino	227.162	0	112.848	340.01
2014	657	Convocatoria de Proyectos de Ciencia, Tecnología e Innovación en Salud	ACTIVIDAD FÍSICA Y PARQUES EN BUCARAMANGA, CARACTERIZACIÓN Y FACTORES RELACIONADOS CON SU USO	Femenino	195.967	0	279.063	475.03
2014	657	Convocatoria de Proyectos de Ciencia, Tecnología e Innovación en Salud	DISEÑO DE NANOSISTEMAS DE APLICACIÓN TÓPICA CONTENIENDO DOS MEDICAMENTOS Y SU EVALUACIÓN EN EL MODELO EXPERIMENTAL DE LEISHMANIASIS CUTÁNEA	Femenino	248.899	0	417	665.899
2014	657	Convocatoria de Proyectos de Ciencia, Tecnología e Innovación en Salud	ANÁLISIS GENÓMICO COMPARATIVO Y EVALUACIÓN DE LA CAPACIDAD PATOGÉNICA DE 9 ESPECIES BACTERIANAS DE ALTO IMPACTO CLÍNICO EN COLOMBIA	Femenino	245.227	0	459.149	704.376
2014	657	Convocatoria de Proyectos de Ciencia, Tecnología e Innovación en Salud	USO DE PÉPTIDOS ANTIMICROBIANOS EN MODELOS IN VITRO COMO ESTRATEGIA DE INHIBICION DE LA BIOPELICULA EN STAPHYLOCOCCUSSP	Femenino	235.149	0	359.937	595.086
2014	657	Convocatoria de Proyectos de Ciencia, Tecnología e Innovación en Salud	PAPEL DE LAS SUBPOBLACIONES DE MONOCITOS EN LA INDUCCIÓN DE DAÑO ENDOTELIAL EN LUPUS ERITEMATOSO SISTÉMICO Y ARTRITIS REUMATOIDE RESPUESTA A MICROPARTÍCULAS Y SUS COMPLEJOS INMUNES	Femenino	249.996	0	183.702	433.698
2014	657	Convocatoria de Proyectos de Ciencia, Tecnología e Innovación en Salud	CARTOGRAFÍA SOCIO - AMBIENTAL, PERFIL EPIDEMIOLÓGICO EN MENORES DE 5 AÑOS Y ESTRATEGIA EDUCATIVA EN TERRITORIOS DONDE EMPIEZA A CONFIGURARSE LA MINERÍA COMO ACTIVIDAD ECONÓMICA CASO OCCIDENTE ANTIOQUEÑO, 2015 - 2016	Femenino	223.949	0	112.36	336.308
2014	657	Convocatoria de Proyectos de Ciencia, Tecnología e Innovación en Salud	EVALUACIÓN DE LA PARTICIPACIÓN DE LA HDL Y SU ACTIVIDAD INMUNOMODULADORA EN LAS INFECCIONES VIRALES VIRUS DENGUE Y VIH-1 COMO MODELOS	Masculino	129.728	0	124.84	254.569
2014	657	Convocatoria de Proyectos de Ciencia, Tecnología e Innovación en Salud	ESTUDIO PILOTO DE LA LISTA DE CHEQUEO PARA ATENCIÓN DEL PARTO DE LA OMS EN COLOMBIA	Femenino	243.058	0	194.756	437.814
2014	657	Convocatoria de Proyectos de Ciencia, Tecnología e Innovación en Salud	EFECTO DE LAS EMISIONES DIESEL Y SU ASOCIACIÓN CON LOS GENES POLIMÓRFICOS DEL METABOLISMO (CYP1A1, GSTM1, GSTT1) Y LOS GENES DE REPARACIÓN (OGG1, XRCC1), EN MECÁNICOS OCUPACIONALMENTE EXPUESTOS	Femenino	240.234	0	239.625	479.859
2014	657	Convocatoria de Proyectos de Ciencia, Tecnología e Innovación en Salud	BARRERAS PARA LA ATENCIÓN EN SALUD PERCIBIDAS POR LOS ADULTOS CON CÁNCER GÁSTRICO, SUS MÉDICOS Y CUIDADORES EN SANTANDER, COLOMBIA. ESTUDIO POBLACIONAL	Femenino	249.813	0	137.229	387.042
2014	657	Convocatoria de Proyectos de Ciencia, Tecnología e Innovación en Salud	CARACTERIZACIÓN DE LA PERMEABILIDAD IÓNICA Y EL ESTADO FUNCIONAL DE MACRÓFAGOS MURINOS DURANTE LA INTERACCIÓN MØ- VESÍCULAS DE MEMBRANA EXTERNA DE ESCHERICHIA COLI JC8031	Femenino	243	0	292.978	535.978
2014	657	Convocatoria de Proyectos de Ciencia, Tecnología e Innovación en Salud	DISCAPACIDAD Y CALIDAD DE VIDA EN UNA COHORTE DE PERSONAS MAYORES DE 60 AÑOS LESIONADAS EN ACCIDENTES DE TRÁNSITO EN LA CIUDAD DE MEDELLÍN EN EL 2015	Masculino	227.468	0	105.36	332.828
2014	657	Convocatoria de Proyectos de Ciencia, Tecnología e Innovación en Salud	EFECTO DEL USO DE ANTIBIÓTICOS EN AMBIENTES HOSPITALARIOS SOBRE LAS COMUNIDADES MICROBIANAS	Femenino	206.382	0	477.692	684.074
2014	657	Convocatoria de Proyectos de Ciencia, Tecnología e Innovación en Salud	DISEÑO Y DESARROLLO DE LOS ?-AMINONITRILOS, ANÁLOGOS DEL ALCALOIDE GIRGENSOHNINA, COMO NUEVOS INSECTICIDAS EVALUACIÓN DE SU MECANISMO DE ACCIÓN A NIVEL DE FRAGMENTACIÓN DE ADN, INHIBICIÓN DE LA ACHE Y BIOENERGÉTICA MITOCONDRIAL SOBRE VECTORES DE DENGUE Y CHAGAS	Masculino	247.495	0	565.38	812.876
2014	657	Convocatoria de Proyectos de Ciencia, Tecnología e Innovación en Salud	EFECTOS DE UN ALIMENTO ENRIQUECIDO CON PROBIÓTICOS A BASE DE LACTOBACILLUS RHAMNOSUS GG SOBRE EL RECUENTO DE STREPTOCCOCUS MUTANS Y LACTOBACILLUS SP Y LA PRESENCIA DE CARIES INCIPIENTE EN NIÑOS DE 3 A 4 AÑOS EN CALI, COLOMBIA	Femenino	139.916	0	65.3529	205.269
2014	657	Convocatoria de Proyectos de Ciencia, Tecnología e Innovación en Salud	FUERZA MUSCULAR Y CAPACIDAD AÉROBICA RELACIÓN SIMBIÓTICA EN ESCOLARES CON BAJO PESO AL NACER Y RIESGO METABÓLICO. ESTUDIO SIMAC	Masculino	160.222	0	161.157	321.379
2014	657	Convocatoria de Proyectos de Ciencia, Tecnología e Innovación en Salud	PAPEL DEL RECONOCIMIENTO DE LOS GLICANOS EN LA INTERFASE MATERNO FETAL Y SU RELACIÓN CON LA PREECLAMPSIA UN ENFOQUE BIOQUÍMICO-INMUNO-ENDOCRINO	Masculino	246.8	0	317.01	563.811
2014	657	Convocatoria de Proyectos de Ciencia, Tecnología e Innovación en Salud	VALIDACIÓN EXPERIMENTAL Y COMPUTACIONAL DE LA RED DE INTERACCIÓN PROTEICA ASOCIADA A LA FUNCIÓN DE BIMEL EN APOPTOSIS INDUCIDA POR AGENTES DISRUPTORES DE MICROTÚBULOS	Femenino	244.161	0	383.518	627.679
2014	657	Convocatoria de Proyectos de Ciencia, Tecnología e Innovación en Salud	MODULACIÓN DE LOS PROCESOS DESENCADENTANTES DE LA RESISTENCIA A LA INSULINA EN TEJIDO ADIPOSO, POR TRITERPENOS HIPOGLUCEMIANTES OBTENIDOS DE EUCALYPTUS TERATICORNIS (EU).BÚSQUEDA DE FÁRMACOS PARA EL TRATAMIENTO DE COMPLICACIONES ASOCIADAS A LA OBESIDAD	Masculino	202.24	0	235.25	437.49
2014	657	Convocatoria de Proyectos de Ciencia, Tecnología e Innovación en Salud	PROCESS OF DEVELOPING EVIDENCE-BASED RECOMMENDATIONS AND THE EFFECTIVENESS IN COMMUNICATING THE RECOMMENDATIONS TO HEALTH CARE PROFESSIONALS IN COLOMBIA A DIAGNOSTIC OF CURRENT SITUATION AND EVALUATION OF NEW STRATEGIES FOR IMPROVEMENT	Femenino	163.997	0	206.371	370.368
2014	657	Convocatoria de Proyectos de Ciencia, Tecnología e Innovación en Salud	EL PAPEL DE LA DEMETILACIÓN DE HISTONAS EN EL DESARROLLO DE LA HIPERTROFIA CARDÍACA	Masculino	150.947	0	190.889	341.836
2014	657	Convocatoria de Proyectos de Ciencia, Tecnología e Innovación en Salud	SEGUIMIENTO DE LA ACTIVIDAD CLÍNICA REUMÁTICA EN INDIVIDUOS CON RIESGO DE DESARROLLAR ARTRITIS REUMATOIDE Y DE PACIENTES EN ESTADOS TEMPRANOS DE LA ENFERMEDAD ASOCIADOS A INDICADORES PERIODONTALES	Femenino	249.914	0	362.041	611.955
2014	657	Convocatoria de Proyectos de Ciencia, Tecnología e Innovación en Salud	ANÁLISIS CLÍNICO Y DETECCIÓN DE MUTACIONES DE LOS GENES GCK Y HNF1A EN PACIENTES CON DIABETES MELLITUS TIPO MODY EN SANTANDER-COLOMBIA	Masculino	235.444	0	222.08	457.524
2014	657	Convocatoria de Proyectos de Ciencia, Tecnología e Innovación en Salud	EVALUACIÓN DE MARCADORES MOLECULARES, PROTEÓMICOS Y EPIGENÉTICOS EN PACIENTES CON LEUCEMIA MIELOIDE AGUDA ANTES Y DESPUÉS DE TRATAMIENTO	Femenino	243.454	0	339.272	582.726
2014	657	Convocatoria de Proyectos de Ciencia, Tecnología e Innovación en Salud	EFECTO DE UN PROGRAMA DE MENSAJERÍA DE TEXTO SOBRE EL AUTOCUIDADO DURANTE EL PERÍODO PRENATAL EN UNA COMUNIDAD DE MUJERES GESTANTES Y SUS ACOMPAÑANTES MANIZALES 2015	Femenino	76.0847	0	49.9	125.985
2014	657	Convocatoria de Proyectos de Ciencia, Tecnología e Innovación en Salud	EFECTOS DE LA ADAPTACIÓN DEL PROTOCOLO UNIFICADO PARA PROBLEMAS EMOCIONALESEN VÍCTIMAS DEL CONFLICTO ARMADO EN COLOMBIA UN ENSAYO CLÍNICO ALEATORIZADO	Masculino	249.246	0	145.62	394.866
2014	657	Convocatoria de Proyectos de Ciencia, Tecnología e Innovación en Salud	EVALUACIÓN DEL EFECTO INMUNOMODULADOR RELACIONADO CON EL CONSUMO DE FRUTAS CULTIVADAS EN COLOMBIA, EN UN MODELO DE ENFERMEDAD INFLAMATORIA INTESTINAL INDUCIDA POR DSS	Masculino	249.745	0	275.119	524.864
2014	657	Convocatoria de Proyectos de Ciencia, Tecnología e Innovación en Salud	PROYECTO DE INNOVACIÓN TECNOLÓGICA Y EVALUACIÓN DE LA EFICACIA Y SEGURIDAD DE UN SISTEMA DE INVENCIÓN PROPIA PARA LA ASPIRACIÓN SUPRAGLÓTICA CONTINÚA EN PACIENTES INTUBADOS Y VENTILADOS MECÁNICAMENTE EL DISPOSITIVO "SUPRATUBE"	Femenino	238.75	0	564.234	802.983
2014	657	Convocatoria de Proyectos de Ciencia, Tecnología e Innovación en Salud	DISEÑO, SÍNTESIS QUÍMICA Y CARACTERIZACIÓN DE PÉPTIDOS DERIVADOS DE LACTOFERRICINA Y EVALUACIÓN DE SU ACTIVIDAD ANTICANCERÍGENA. FASE II	Masculino	241.587	0	203.56	445.147
2014	657	Convocatoria de Proyectos de Ciencia, Tecnología e Innovación en Salud	BÚSQUEDA Y RELACION FILOGENETICA DEL VIRUS DE LA LEUCOSIS BOVINA (BLV) EN TEJIDO MAMARIO HUMANO CON Y SIN NEOPLASIA, Y EN LINFOCITOS DE BOVINOS SEROPOSITIVOS	Femenino	245.578	0	144.471	390.048
2014	657	Convocatoria de Proyectos de Ciencia, Tecnología e Innovación en Salud	IMMUNOGENETIC FACTORS LIMITING HIV-1 TRANSMISSION IN MEN WHO HAVE SEX WITH MEN FROM MEDELLÍN, COLOMBIA	Masculino	249.94	0	143.5	393.44
2014	657	Convocatoria de Proyectos de Ciencia, Tecnología e Innovación en Salud	RESISTENCIA A LA INSULINA MEDIANTE EL ÍNDICE HOMA-IR Y SU ASOCIACIÓN CON LOS NIVELES NEUROHORMONALES EN PACIENTES CHAGÁSICOS CON Y SIN FALLA CARDÍACA. EN UNA POBLACIÓN ENDÉMICA DE COLOMBIA (HOM-CHAGAS)	Femenino	247.833	0	163.467	411.301
2014	657	Convocatoria de Proyectos de Ciencia, Tecnología e Innovación en Salud	DETERMINACIÓN DE BIOMARCADORES LIPÍDICOS IMPLICADOS EN TRASTORNO EMOCIONAL Y DEMENCIA VASCULAR POST-INFARTO CEREBRAL Y ESTUDIO DE PREVENCIÓN POR TERAPIA CON PRODUCTO NATURALES	Femenino	250	0	466.771	716.771
2014	657	Convocatoria de Proyectos de Ciencia, Tecnología e Innovación en Salud	PATOBIOLOGÍA DE LA INTERFASE MATERNO-FETAL EN LA INFECCIÓN CHAGÁSICA CONGÉNITA	Masculino	243.908	0	354.81	598.718
2014	657	Convocatoria de Proyectos de Ciencia, Tecnología e Innovación en Salud	CARACTERIZACIÓN CLÍNICA, AMBIENTAL Y GENÉTICA EN PACIENTES INFANTILES COLOMBIANOS CON MANIFESTACIONES COMPORTAMENTALES ANORMALES DE COMPORTAMIENTO	Masculino	239.856	0	150.737	390.593
2014	657	Convocatoria de Proyectos de Ciencia, Tecnología e Innovación en Salud	CARACTERIZACIÓN CLÍNICA Y GENÉTICA DE GRUPOS FAMILIARES CON ENFERMEDAD DE ALZHEIMER Y TRASTORNOS DE MOVIMIENTO CON PATRONES DE HERENCIA MENDELIANOS	Masculino	249.996	0	115.5	365.496
2014	657	Convocatoria de Proyectos de Ciencia, Tecnología e Innovación en Salud	EPIDEMIOLOGIA MOLECULAR E IMPACTO CLINICO DE INFECCIONES CAUSADAS POR KLEBSIELLA PNEUMONIAE, ENTEROBACTER CLOACAE, PSEUDOMONAS AERUGINOSA Y ACINETOBACTER BAUMANNII RESISTENTES A CARBAPENEMICOS EN INSTITUCIONES DE ALTO NIVEL DE COMPLEJIDAD. MEDELLIN, 2014	Femenino	246.626	0	293.202	539.828
2014	657	Convocatoria de Proyectos de Ciencia, Tecnología e Innovación en Salud	DINÁMICA DE LA TRANSMISIÓN DE TRYPANOSOMA CRUZI, EN ZONAS URBANAS, PERI-URBANAS Y RURALES EN LA REGIÓN ANDINA - MODELO MUNICIPIO DE LA MESA CUNDINAMARCA	Masculino	233.455	0	451.616	685.071
2014	657	Convocatoria de Proyectos de Ciencia, Tecnología e Innovación en Salud	APLICACIÓN DEL DISEÑO CONDUCTUAL EN ESTRATEGIAS DE REDUCCIÓN DE LA OBESIDAD	Masculino	189.808	0	91.2288	281.036
2014	659	Convocatoria de Proyectos de Investigación en Ciencia, Tecnología e Innovación en Bio: Biodiversidad y sus Servicios Ecosistémicos, Medio Ambiente Marino y Aguas Continentales, Biodiversidad y Aprovechamiento Sostenible	EL VALOR DE LOS BOSQUES EN PAISAJES ANDINOS FRAGMENTADOS EL CASO DE LOS BOSQUES DE GUADUA EN LA REGIÓN DEL EJE CAFETERO DE COLOMBIA	Masculino	118.366	0	54.5424	172.909
2014	659	Convocatoria de Proyectos de Investigación en Ciencia, Tecnología e Innovación en Bio: Biodiversidad y sus Servicios Ecosistémicos, Medio Ambiente Marino y Aguas Continentales, Biodiversidad y Aprovechamiento Sostenible	SERVICIOS ECOSISTÉMICOS GENERADOS POR DIVERSOS ARREGLOS DEL CULTIVO DE PLÁTANO EN EL EJE CAFETERO COLOMBIANO	Masculino	145.415	0	94.5593	239.975
2014	659	Convocatoria de Proyectos de Investigación en Ciencia, Tecnología e Innovación en Bio: Biodiversidad y sus Servicios Ecosistémicos, Medio Ambiente Marino y Aguas Continentales, Biodiversidad y Aprovechamiento Sostenible	¿SON LOS CONTAMINANTES EMERGENTES UNA POSIBLE CAUSA DE LA EXTINCIÓN DEL BAGRE RAYADO DEL MAGDALENA?	Masculino	247.221	0	159.6	406.821
2014	659	Convocatoria de Proyectos de Investigación en Ciencia, Tecnología e Innovación en Bio: Biodiversidad y sus Servicios Ecosistémicos, Medio Ambiente Marino y Aguas Continentales, Biodiversidad y Aprovechamiento Sostenible	BIODIVERSIDAD Y CONECTIVIDAD DE LOS ARRECIFES MESOFÓTICOS (30-120M) DE LA COSTA CARIBE COLOMBIANA UNA APROXIMACIÓN MEDIANTE BUCEO TÉCNICO (CCR) Y GENÓMICA POBLACIONAL	Masculino	242.313	0	153.114	395.426
2014	659	Convocatoria de Proyectos de Investigación en Ciencia, Tecnología e Innovación en Bio: Biodiversidad y sus Servicios Ecosistémicos, Medio Ambiente Marino y Aguas Continentales, Biodiversidad y Aprovechamiento Sostenible	DIVERSIDAD FUNCIONAL DE MICROORGANISMOS ASOCIADOS AL CICLAJE DE C, N Y P EN EL MANGLAR LA RANCHERÍA (LA GUAJIRA) MEDIANTE UN ACERCAMIENTO DE METATRANSCRIPTÓMICA	Masculino	249.942	0	248.753	498.695
2014	659	Convocatoria de Proyectos de Investigación en Ciencia, Tecnología e Innovación en Bio: Biodiversidad y sus Servicios Ecosistémicos, Medio Ambiente Marino y Aguas Continentales, Biodiversidad y Aprovechamiento Sostenible	ACUMULACIÓN DE CARBONO Y EMISIONES DE METANO EN UN HUMEDAL DE ALTA MONTAÑA DEL PÁRAMO DE BELMIRA	Masculino	227.42	0	174.225	401.645
2014	659	Convocatoria de Proyectos de Investigación en Ciencia, Tecnología e Innovación en Bio: Biodiversidad y sus Servicios Ecosistémicos, Medio Ambiente Marino y Aguas Continentales, Biodiversidad y Aprovechamiento Sostenible	CULTIVO DE CIANOBACTERIAS Y ACTINOBACTERIAS MARINAS UNA NUEVA APROXIMACIÓN PARA EL CONTROL DE INSECTOS Y FITOPATÓGENOS	Masculino	249.826	0	426.837	676.664
2014	659	Convocatoria de Proyectos de Investigación en Ciencia, Tecnología e Innovación en Bio: Biodiversidad y sus Servicios Ecosistémicos, Medio Ambiente Marino y Aguas Continentales, Biodiversidad y Aprovechamiento Sostenible	EFECTO DE LOS ÁCIDOS GRASOS POLIINSATURADOS SOBRE LA EXPRESIÓN GÉNICA DE FSH BETA Y LH BETA Y SU RELACIÓN CON PARÁMETROS REPRODUCTIVOS EN TILAPIA NILÓTICA (OREOCHROMIS NILOTICUS)	Femenino	248.805	0	198.011	446.816
2014	659	Convocatoria de Proyectos de Investigación en Ciencia, Tecnología e Innovación en Bio: Biodiversidad y sus Servicios Ecosistémicos, Medio Ambiente Marino y Aguas Continentales, Biodiversidad y Aprovechamiento Sostenible	ANÁLISIS DE LA DINÁMICA TRÓFICA EN DOS MANGLARES DEL PACÍFICO COLOMBIANO MEDIANTE EL USO INTEGRADO DE ISÓTOPOS ESTABLES Y MODELACIÓN ECOSISTÉMICA IMPORTANCIA PARA LA PRODUCCIÓN PESQUERA DEL SISTEMA	Masculino	249.667	0	140.549	390.216
2014	659	Convocatoria de Proyectos de Investigación en Ciencia, Tecnología e Innovación en Bio: Biodiversidad y sus Servicios Ecosistémicos, Medio Ambiente Marino y Aguas Continentales, Biodiversidad y Aprovechamiento Sostenible	DISPERSIÓN Y CONECTIVIDAD DE PECES DAMISELA ENTRE ÁREAS MARINAS PROTEGIDAS DEL PACÍFICO COLOMBIANO IMPLICACIONES BIOGEOGRÁFICAS	Masculino	152.174	0	174.003	326.177
2014	659	Convocatoria de Proyectos de Investigación en Ciencia, Tecnología e Innovación en Bio: Biodiversidad y sus Servicios Ecosistémicos, Medio Ambiente Marino y Aguas Continentales, Biodiversidad y Aprovechamiento Sostenible	PRODUCCIÓN EN CAUTIVERIO DEL CAPITÁN DE LA SABANA, EREMOPHILUS MUTISII, CON FINES DE CONSERVACIÓN	Masculino	241.383	0	128.604	369.987
2014	659	Convocatoria de Proyectos de Investigación en Ciencia, Tecnología e Innovación en Bio: Biodiversidad y sus Servicios Ecosistémicos, Medio Ambiente Marino y Aguas Continentales, Biodiversidad y Aprovechamiento Sostenible	RELACIÓN ENTRE LA COMPOSICIÓN Y ABUNDANCIA DE SIMÚLIDOS (DIPTERA) Y LAS VARIABLES FÍSICAS Y QUÍMICAS DE SISTEMAS LÓTICOS DE LA CUENCA ALTA DEL RÍO BOGOTÁ	Femenino	214.59	0	111.142	325.732
2014	659	Convocatoria de Proyectos de Investigación en Ciencia, Tecnología e Innovación en Bio: Biodiversidad y sus Servicios Ecosistémicos, Medio Ambiente Marino y Aguas Continentales, Biodiversidad y Aprovechamiento Sostenible	ESTIMACIÓN Y VALORACIÓN DE SERVICIOS ECOSISTÉMICOS DEL BOSQUE URBANO EN EL VALLE DE ABURRÁ	Femenino	145.101	0	69.2632	214.365
2014	659	Convocatoria de Proyectos de Investigación en Ciencia, Tecnología e Innovación en Bio: Biodiversidad y sus Servicios Ecosistémicos, Medio Ambiente Marino y Aguas Continentales, Biodiversidad y Aprovechamiento Sostenible	EFECTO DE LOS BOSQUES RIBEREÑOS SOBRE LA PRESTACIÓN DE SERVICIOS AMBIENTALES RELACIONADOS CON LA CALIDAD DEL AGUA Y EL FLUJO DE MATERIA ORGÁNICA EN MICROCUENCAS CON INFLUENCIA GANADERA EN EL EJE CAFETERO COLOMBIANO	Femenino	147.743	0	68.5	216.243
2014	659	Convocatoria de Proyectos de Investigación en Ciencia, Tecnología e Innovación en Bio: Biodiversidad y sus Servicios Ecosistémicos, Medio Ambiente Marino y Aguas Continentales, Biodiversidad y Aprovechamiento Sostenible	REVISIÓN TAXONÓMICA Y ENDEMISMO DE LOS PSOPCIDOS (INSECTA PSOCODEA "PSOCÓPTERA") DE ÁREAS PROTEGIDAS DE COLOMBIA	Masculino	150	0	109.5	259.5
2014	659	Convocatoria de Proyectos de Investigación en Ciencia, Tecnología e Innovación en Bio: Biodiversidad y sus Servicios Ecosistémicos, Medio Ambiente Marino y Aguas Continentales, Biodiversidad y Aprovechamiento Sostenible	DIVERSIDAD FILOGENÉTICA DE LAS ESPECIES DE ANFIBIOS Y MARIPOSAS DIURNAS EN LOS PÁRAMOS DEL COMPLEJO ALMORZADERO EN NORTE DE SANTANDER, COLOMBIA	Masculino	131.693	0	929.368	1061.06
2014	659	Convocatoria de Proyectos de Investigación en Ciencia, Tecnología e Innovación en Bio: Biodiversidad y sus Servicios Ecosistémicos, Medio Ambiente Marino y Aguas Continentales, Biodiversidad y Aprovechamiento Sostenible	TRANSMISIÓN DE MALARIA AVIAR EN UN TRANSECTO ALTITUDINAL EN LA CUENCA ALTA DEL RÍO OTÚN COMO MODELO PARA EL ESTUDIO DE LOS EFECTOS DEL CAMBIO CLIMÁTICO SOBRE LAS INFECCIONES EN VIDA SILVESTRE	Femenino	145.631	0	63.7324	209.363
2014	659	Convocatoria de Proyectos de Investigación en Ciencia, Tecnología e Innovación en Bio: Biodiversidad y sus Servicios Ecosistémicos, Medio Ambiente Marino y Aguas Continentales, Biodiversidad y Aprovechamiento Sostenible	CONSERVATION GENOMICS OF THE CAPYBARA BUILDING THE FOUNDATIONS FOR ITS SUSTAINABLE USE	Masculino	141.374	0	340.628	482.003
2014	659	Convocatoria de Proyectos de Investigación en Ciencia, Tecnología e Innovación en Bio: Biodiversidad y sus Servicios Ecosistémicos, Medio Ambiente Marino y Aguas Continentales, Biodiversidad y Aprovechamiento Sostenible	COMPOSICIÓN TAXONÓMICA DE FLORA Y FAUNA ANHIDROBIÓTICA EN MICRO-DOSELES DE LA SIERRA NEVADA DE SANTA MARTA	Femenino	144.6	0	84.3972	228.997
2014	659	Convocatoria de Proyectos de Investigación en Ciencia, Tecnología e Innovación en Bio: Biodiversidad y sus Servicios Ecosistémicos, Medio Ambiente Marino y Aguas Continentales, Biodiversidad y Aprovechamiento Sostenible	POLINIZACIÓN, PROVISIÓN DE HÁBITAT Y ALMACENAMIENTO DE CARBONO COMO SERVICIOS ECOSISTÉMICOS EN DOS SISTEMAS DE PRODUCCIÓN CAFETERA EN LA MESETA DE POPAYÁN	Femenino	144.344	0	95.2553	239.599
2014	659	Convocatoria de Proyectos de Investigación en Ciencia, Tecnología e Innovación en Bio: Biodiversidad y sus Servicios Ecosistémicos, Medio Ambiente Marino y Aguas Continentales, Biodiversidad y Aprovechamiento Sostenible	CAMBIOS EN LA AVIFAUNA DE ALTA MONTAÑA Y VEGETACIÓN ASOCIADA EN DOS SECTORES DEL PARQUE NACIONAL CHINGAZA (CORDILLERA ORIENTAL COLOMBIANA), UN ECOSISTEMA AMENAZADO POR CAMBIO CLIMÁTICO	Femenino	141.005	0	192.551	333.556
2014	659	Convocatoria de Proyectos de Investigación en Ciencia, Tecnología e Innovación en Bio: Biodiversidad y sus Servicios Ecosistémicos, Medio Ambiente Marino y Aguas Continentales, Biodiversidad y Aprovechamiento Sostenible	RELACIONES ECOLÓGICAS Y EVOLUTIVAS ENTRE ORQUÍDEAS (ORCHIDACEAE CATASETINAE Y STANHOPEINAE) Y SUS POLINIZADORES, LAS ABEJAS EUGLOSINAS (APIDAE EUGLOSSINI), EN LA REGIÓN AMAZÓNICA DE PUTUMAYO Y PACÍFICA DE NARIÑO, COLOMBIA	Masculino	145.395	0	133.2	278.595
2014	659	Convocatoria de Proyectos de Investigación en Ciencia, Tecnología e Innovación en Bio: Biodiversidad y sus Servicios Ecosistémicos, Medio Ambiente Marino y Aguas Continentales, Biodiversidad y Aprovechamiento Sostenible	ESTRATEGIA DE MANEJO AMBIENTAL DE LA ZONA MEDIA Y BAJA DE LA SUBCUENCA DEL RÍO PANCE (VALLE DEL CAUCA)	Masculino	149.853	0	113.572	263.425
2014	659	Convocatoria de Proyectos de Investigación en Ciencia, Tecnología e Innovación en Bio: Biodiversidad y sus Servicios Ecosistémicos, Medio Ambiente Marino y Aguas Continentales, Biodiversidad y Aprovechamiento Sostenible	EFECTO DE MATRICES HETEROGÉNEAS EN HÁBITATS FRAGMENTADOS SOBRE CONECTIVIDAD FUNCIONAL EN HORMIGAS CAZADORAS, PROVEEDORAS DE SERVICIOS ECOSISTÉMICOS EN UN PAISAJE RURAL CAFETERO DEL NORTE DEL VALLE DEL CAUCA-COLOMBIA	Femenino	139.211	0	158.006	297.217
2014	659	Convocatoria de Proyectos de Investigación en Ciencia, Tecnología e Innovación en Bio: Biodiversidad y sus Servicios Ecosistémicos, Medio Ambiente Marino y Aguas Continentales, Biodiversidad y Aprovechamiento Sostenible	DESARROLLO DE UN SISTEMA INFORMÁTICO PARA LA BÚSQUEDA SISTEMÁTICA DE FUENTES NATURALES PARA LA ELABORACIÓN DE BIOPRODUCTOS	Masculino	141.579	0	411.28	552.858
2014	659	Convocatoria de Proyectos de Investigación en Ciencia, Tecnología e Innovación en Bio: Biodiversidad y sus Servicios Ecosistémicos, Medio Ambiente Marino y Aguas Continentales, Biodiversidad y Aprovechamiento Sostenible	EFECTO DE LOS PROCESOS POS-APROVECHAMIENTO DEL BOSQUE SOBRE LA BIODIVERSIDAD ESTUDIO DE CASO, LOS ENSAMBLAJES DE MURCIÉLAGOS NEOTROPICALES (FAMILIA PHYLLOSTOMIDAE), EN LA PLUVISELVA DEL CHOCÓ BIOGEOGRÁFICO	Masculino	149.493	0	121.808	271.301
2014	659	Convocatoria de Proyectos de Investigación en Ciencia, Tecnología e Innovación en Bio: Biodiversidad y sus Servicios Ecosistémicos, Medio Ambiente Marino y Aguas Continentales, Biodiversidad y Aprovechamiento Sostenible	RELACIÓN DE LAS TASAS DE BIOEROSIÓN Y BIOACRECIÓN DE ARRECIFES CORALINOS DE LA ISLA GORGONA, PACIFICO COLOMBIANO	Masculino	249.888	0	114.275	364.163
2014	660	Convocatoria de Proyectos de Ciencia, Tecnología e Innovación en Geociencias	DISEÑO METODOLOGICO PARA LA EVALUACION DEL RIESGO POR INUNDACION A NIVEL LOCAL CON INFORMACION ESCASA	Femenino	285.815	0	156.132	441.947
2014	660	Convocatoria de Proyectos de Ciencia, Tecnología e Innovación en Geociencias	EVENTOS TECTÓNICOS EN EL MARGEN CARIBEÑO COLOMBIANO E IMPLICACIONES PARA LA EVOLUCIÓN ESTRUCTURAL DEL BLOQUE NORANDINO	Masculino	193	0	221.787	414.787
2014	660	Convocatoria de Proyectos de Ciencia, Tecnología e Innovación en Geociencias	ESTUDIO DE DEPÓSITOS DE CARBON COLOMBIANOS COMO FUENTES PROMETEDORAS DE NUEVOS MERCADOS COMERCIALES	Masculino	194.175	0	304.223	498.398
2014	660	Convocatoria de Proyectos de Ciencia, Tecnología e Innovación en Geociencias	ESTUDIO DE EFECTOS DE LA HETEROGENEIDAD DEL MEDIO EN EL TRANSPORTE DE CONTAMINANTES EN AGUAS SUBTERRÁNEAS IMPLEMENTANDO MÉTODOS LAGRANGIANOS	Masculino	60.9664	0	46.9291	107.895
2014	660	Convocatoria de Proyectos de Ciencia, Tecnología e Innovación en Geociencias	TELESCOPIO DE MUONES PARA MUONGRAFÍA VOLCÁNICA, MUTE	Masculino	291.258	0	292.56	583.818
2014	660	Convocatoria de Proyectos de Ciencia, Tecnología e Innovación en Geociencias	CAUSAS Y CONSECUENCIAS DE LA ARIDIFICACION DE ECOSISTEMAS HUMEDOS TROPICALES. UNA MIRADA CLIMATICA Y GEOLOGICA DURANTE EL NEOGENO DE SURAMERICA	Masculino	45.463	0	25.41	70.873
2014	660	Convocatoria de Proyectos de Ciencia, Tecnología e Innovación en Geociencias	RECONSTRUCCIÓN PALEOCLIMÁTICA Y PALEOAMBIENTAL DE UN BOSQUE TROPICAL PREMONTANO CON BASE EN ADN ANTIGUO, POLEN Y MACRORESTOS	Femenino	191.557	0	180.462	372.019
2014	660	Convocatoria de Proyectos de Ciencia, Tecnología e Innovación en Geociencias	DETERMINACIÓN Y CARACTERIZACIÓN DE LAS FUENTES GEOLÓGICAS DE LOS ARTEFACTOS ARQUEOLÓGICOS DEL NORTE DE COLOMBIA - FASE I	Femenino	192.81	0	97.6534	290.464
2014	660	Convocatoria de Proyectos de Ciencia, Tecnología e Innovación en Geociencias	IMPACTOS DE LAS ERUPCIONES VOLCÁNICAS DURANTE LOS ÚLTIMOS 12.000 AÑOS EN LA REGIÓN CAUCA MEDIO, CENTRO OCCIDENTE DE COLOMBIA APORTES DE LA GEOARQUEOLOGÍA Y GESTIÓN DEL RIESGO AL CONOCIMIENTO DE INTERACCIONES MILENARIAS NATURALEZA-CULTURA	Masculino	135.718	0	63.8109	199.529
2014	660	Convocatoria de Proyectos de Ciencia, Tecnología e Innovación en Geociencias	CARACTERIZACIÓN PETROGRÁFICA Y FISICOQUÍMICA DE LOS CARBONES COQUIZABLES DE LA FORMACIÓN GUADUAS, BLOQUE PAZ DEL RÍO, BASES PARA EL MODELAMIENTO GEOLÓGICO Y OPTIMIZACIÓN DEL RECURSO	Masculino	286.408	0	133	419.408
2014	660	Convocatoria de Proyectos de Ciencia, Tecnología e Innovación en Geociencias	ANÁLISIS REGIONAL DE LAS SEQUÍAS RELACIONADAS CON LA VARIABILIDAD CLIMÁTICA PARA LA IMPLEMENTACIÓN DE ESTRATEGIAS DE ADAPTACIÓN EN SISTEMAS PRODUCTIVOS AGRÍCOLAS DEL VALLE DEL CAUCA	Masculino	290.95	0	254.894	545.844
2014	660	Convocatoria de Proyectos de Ciencia, Tecnología e Innovación en Geociencias	CARACTERIZACIÓN DE YACIMIENTOS AURÍFEROS DEL NORDESTE ANTIOQUEÑO, BENEFICIADOS ARTESANALMENTE CON MERCURIO	Masculino	132.859	0	63.0411	195.9
2014	660	Convocatoria de Proyectos de Ciencia, Tecnología e Innovación en Geociencias	INFLUENCIA DE LA CORRIENTE DE CHORRO DEL CHOCÓ SOBRE LA HIDROCLIMATOLOGÍA DE LA REGIÓN PACÍFICA COLOMBIANA	Masculino	291.262	0	2065.23	2356.5
2014	660	Convocatoria de Proyectos de Ciencia, Tecnología e Innovación en Geociencias	LAS ERUPCIONES EXPLOSIVAS MAS VIOLENTAS ESPERADAS EN EL VOLCAN CERRO MACHIN (TOLIMA)	Masculino	194.175	0	206.926	401.101
2014	660	Convocatoria de Proyectos de Ciencia, Tecnología e Innovación en Geociencias	ESTUDIO DE LA DISIPACION DEL OLEAJE EN ESTRUCTURAS NATURALES Y SU RESPUESTA ANTE EVENTOS EXTREMOS	Masculino	291.258	0	133.042	424.3
2014	660	Convocatoria de Proyectos de Ciencia, Tecnología e Innovación en Geociencias	ALTERNATIVAS DE ADAPTACIÓN A EFECTOS DE VARIABILIDAD CLIMÁTICA Y CAMBIO CLIMÁTICO DEL RECURSO HÍDRICO SUBTERRÁNEO EN ZONAS DE EXPANSIÓN URBANA	Masculino	176.153	0	171.267	347.42
2014	660	Convocatoria de Proyectos de Ciencia, Tecnología e Innovación en Geociencias	EFECTOS DE LA EVAPOTRANSPIRACIÓN LOCAL Y REMOTA EN LA ACTIVACIÓN DE LA TEMPORADA DE LLUVIAS EN EL AMAZONAS Y SU INFLUENCIA EN EL TRANSPORTE DE HUMEDAD HACIA COLOMBIA	Femenino	194.167	0	99.0444	293.211
2015	710	Convocatoria de Proyectos de Investigación en Geociencias	RECONSTRUCCIÓN DE LA EVOLUCIÓN TECTÓNICA NEÓGENA DE LOS ANDES DEL NORTE A PARTIR DEL ANÁLISIS ESPACIO-TEMPORAL Y COMPOSICIONAL DE LAS ROCAS MAGMÁTICAS Y LA EVALUACIÓN DE LA NATURALEZA DEL MANTO SUPERIOR Y LA CORTEZA PROFUNDA EN UNA TRANSECTA REGIONAL	Masculino	193.67	0	122.789	316.459
2015	710	Convocatoria de Proyectos de Investigación en Geociencias	MODELO DE OPTIMIZACIÓN ESTOCÁSTICA DE UNA EXPLOTACIÓN MINERA A CIELO ABIERTO PARA UN DEPÓSITO POLIMETÁLICO	Masculino	194.174	0	140.317	334.491
2015	710	Convocatoria de Proyectos de Investigación en Geociencias	ESTABILIDAD Y DIAGRAMA DE FASE PARA ALEACIONES DE FE A CONDICIONES DE PRESIÓN Y TEMPERATURA DEL NÚCLEO TERRESTRE	Masculino	277.961	0	168.8	446.761
2015	710	Convocatoria de Proyectos de Investigación en Geociencias	ANÁLISIS 4D DE VP, VS Y LA RELACIÓN VP/VS EN LA ESQUINA NW DE SURAMÉRICA	Masculino	185.825	0	302.8	488.625
2015	710	Convocatoria de Proyectos de Investigación en Geociencias	RECONSTRUCCIÓN DE LA HISTORIA DE PALEOELEVACIÓN A PARTIR DEL MIOCENO SUPERIOR EN LOS ANDES COLOMBIANOS POR DATOS BIOLÓGICOS Y DE ANÁLISIS DE LA HIDRATACIÓN DEL VIDRIO VOLCÁNICO	Femenino	194.109	0	110.58	304.688
2015	710	Convocatoria de Proyectos de Investigación en Geociencias	EXTRACCION, CARACTERIZACION Y SINTESIS DE PRODUCTOS QUIMICOS A PARTIR DE MINERAL COLOMBIANO DE NIOBIO PRESENTES EN YACIMIENTOS ROCOSOS Y ALUVIALES	Masculino	194.175	0	295	489.175
2015	710	Convocatoria de Proyectos de Investigación en Geociencias	MODELO HIDROGEOLOGICO CONCEPTUAL E ISOTOPICO DE LA SABANA ESTACIONAL DE PAZ DE ARIPORO, CASANARE, COLOMBIA	Masculino	242.913	0	152.455	395.368
2015	710	Convocatoria de Proyectos de Investigación en Geociencias	EVALUACIÓN DE MÉTODOS NO CONVENCIONALES PARA LA DETERMINACIÓN Y MITIGACIÓN DEL POTENCIAL DE LICUACIÓN EN SUELOS	Masculino	194.171	0	13.9016	208.073
2015	710	Convocatoria de Proyectos de Investigación en Geociencias	ESTUDIO DE LA FÍSICA DE LOS TERREMOTOS PROFUNDOS EN EL TERRITORIO COLOMBIANO Y LOS PROCESOS QUE LOS GENERAN	Masculino	193.991	0	116.9	310.891
2015	710	Convocatoria de Proyectos de Investigación en Geociencias	PROPUESTA METODOLÓGICA PARA LA EVALUACIÓN Y ZONIFICACIÓN DE AMENAZAS NATURALES POR FENÓMENOS TORRENCIALES, A PARTIR DE LA EVALUACIÓN GEOMORFOLÓGICA DE LOS DEPÓSITOS ASOCIADOS Y SU DATACIÓN. CASO DE ESTUDIO: CUENCAS HIDROGRÁFICAS DE LA VERTIENTE ORIENTAL	Masculino	193.971	0	195.52	389.491
2015	711	Convocatoria de Proyectos de Ciencia, Tecnología e Innovación en Salud	IDENTIFICACIÓN DE FACILITADORES Y BARRERAS PARA LA IMPLEMENTACIÓN DE LA GUÍA DE PRÁCTICA CLÍNICA DE DIAGNÓSTICO Y TRATAMIENTO PREOPERATORIO, INTRAOPERATORIO Y POSTOPERATORIO DE LA PERSONA AMPUTADA, LA PRESCRIPCIÓN DE LA PRÓTESIS Y LA REHABILITACIÓN INTEG	Masculino	199.621	0	113.221	312.842
2015	711	Convocatoria de Proyectos de Ciencia, Tecnología e Innovación en Salud	INFECCIÓN GESTACIONAL POR PLASMODIUM VIVAX: INMUNOPATOGENESIS, HISTOPATOLOGIA Y GENETICA PLASMODIAL, Y SUS EFECTOS EN LA MORBIMORTALIDAD MATERNA, FETAL Y NEONATAL EN EL NOROCCIDENTE DE COLOMBIA, 2016-2018	Femenino	200	0	257.469	457.469
2015	711	Convocatoria de Proyectos de Ciencia, Tecnología e Innovación en Salud	MODELO BIOLOGICO DE DESARROLLO DE FASE 2 PARA LA REDEFINICION DE LA EFICACIA DE SIETE ANTI-ENTEROCOCCICOS EN USO CLINICO	Masculino	198.378	0	388.814	587.192
2015	711	Convocatoria de Proyectos de Ciencia, Tecnología e Innovación en Salud	MODELO PARA EL DESARROLLO HUMANO Y OCUPACIONAL DE PERSONAS CON DISCAPACIDAD INTELECTUAL, MÉTODOS MIXTOS	Femenino	200	0	157.389	357.389
2015	711	Convocatoria de Proyectos de Ciencia, Tecnología e Innovación en Salud	PRESENCIA DE ANTIBIÓTICOS Y BACTERIAS RESISTENTES EN AFLUENTES Y EFLUENTES DE LA PLANTA DE TRATAMIENTO DE AGUAS RESIDUALES MUNICIPALES DEL ÁREA METROPOLITANA DE MEDELLÍN	Femenino	198.819	0	285.501	484.32
2015	711	Convocatoria de Proyectos de Ciencia, Tecnología e Innovación en Salud	ÍNDICE DE VULNERABILIDAD DE LOS ADULTOS MAYORES, EN TRES CIUDADES DE COLOMBIA, 2016	Femenino	151.001	0	72.0774	223.078
2015	711	Convocatoria de Proyectos de Ciencia, Tecnología e Innovación en Salud	EVALUACIÓN IN VIVO DE LA UTILIDAD DE CUATRO ESTRATEGIAS FARMACOLOGICAS PARA PREVENIR EL DESARROLLO DE LA FIBROSIS PULMONAR INDUCIDA POR PARAQUAT	Masculino	233.455	0	451.616	685.071
2015	711	Convocatoria de Proyectos de Ciencia, Tecnología e Innovación en Salud	EVALUACIÓN DEL MODELO DE GESTIÓN EN SEGURIDAD VIAL - MOGESVI EN ANTIOQUIA, COLOMBIA	Masculino	199.374	0	195.34	394.714
2015	711	Convocatoria de Proyectos de Ciencia, Tecnología e Innovación en Salud	EVALUACIÓN DE LA ACTIVIDAD ANTIMICROBIANA E IRRITABILIADAD DÉRMICA DE UN UNGÜENTO DE USO TÓPICO QUE CONTENGA PEPTIDOS ANTIMICROBIANOS, ACEITE ESENCIAL DE LIPPIA ORIGANOIDES Y CURCUMINA	Masculino	194.227	0	158	352.227
2015	711	Convocatoria de Proyectos de Ciencia, Tecnología e Innovación en Salud	VIGILANCIA AMBIENTAL DE CEPAS DE POLIOVIRUS, EN MUNICIPIOS CONSIDERADOS CON POTENCIAL DE RIESGO PARA REINTRODUCCIÓN DE ESTOS VIRUS EN LA COMUNIDAD	Femenino	181.306	0	115	296.306
2015	711	Convocatoria de Proyectos de Ciencia, Tecnología e Innovación en Salud	CUBIERTA POLIMÉRICA NANOREFORZADA COMO BARRERA DE PROTECCIÓN ANTE INFECCIONES ASOCIADAS A LA ATENCIÓN EN SALUD	Femenino	344.136	0	151.701	495.837
2015	711	Convocatoria de Proyectos de Ciencia, Tecnología e Innovación en Salud	ALTERACIONES NEUROBIOLOGICAS EN NIÑOS, NIÑAS Y ADOLESCENTES CON TRASTORNO POR ESTRES POSTRAUMATICO (TEPT): EVIDENCIA A PARTIR DE LA EVALUACION NEUROPISOCLOGICA Y EL ESTUDIO CON NEUROIMAGEN (IRMF)	Femenino	159.88	0	163.647	323.527
2015	711	Convocatoria de Proyectos de Ciencia, Tecnología e Innovación en Salud	CARACTERIZACION GENÉTICA Y EPIGENÉTICA DE LOS GENES NR5A1, SRY, SOX9, WNT4 Y DAX1 EN PACIENTES CON TRASTORNOS DE DESARROLLO DEL SEXO EN POBLACIÓN COLOMBIANA	Femenino	197.715	0	251.574	449.288
2015	711	Convocatoria de Proyectos de Ciencia, Tecnología e Innovación en Salud	ELABORACIÓN DE TEJIDO ARTIFICIAL UNIDIRECCIONADO A PARTIR DE SOPORTES DE COLÁGENO I UNIDIRECCIONAL, CÉLULAS DE SCHWANN Y CÉLULAS MADRE MESENQUIMALES	Femenino	329.6	0	158.415	488.015
2015	711	Convocatoria de Proyectos de Ciencia, Tecnología e Innovación en Salud	DESARROLLO DE UNA METODOLOGÍA PARA LA EVALUACIÓN DE ANTICUERPO DE FACTOR DE NECROSIS TUMORAL (ANTI-TNF-ALFA) EN PACIENTES CON TRATAMIENTO DE PRODUCTOS BIOLÓGICOS MEDIANTE EL USO DE BIOSENSORES	Masculino	186.863	0	101.034	287.897
2015	711	Convocatoria de Proyectos de Ciencia, Tecnología e Innovación en Salud	ALTERNATIVAS TERAPÉUTICAS PARA EL TRATAMIENTO DE LA MALARIA, A PARTIR DE PLANTAS CON ANTECEDENTES ETNOFARMACOLÓGICOS: EVALUACIÓN FITOQUÍMICA Y VALORACIÓN PRECLÍNICA	Femenino	199.921	0	350.587	550.508
2015	711	Convocatoria de Proyectos de Ciencia, Tecnología e Innovación en Salud	ANÁLISIS DE NUEVOS FACTORES GENÉTICOS, EPIGENÉTICOS Y PSICOSOCIALES DE RIESGO PARA TRASTORNO DEPRESIVO MAYOR EN UNA MUESTRA DE SUJETOS COLOMBIANOS	Masculino	198.378	0	296.821	495.199
2015	711	Convocatoria de Proyectos de Ciencia, Tecnología e Innovación en Salud	SALUD MENTAL Y DESPLAZAMIENTO POR VIOLENCIA, EN TRES REGIONES DE COLOMBIA (BOGOTÁ, MEDELLÍN, BUENAVENTURA). COLOMBIA 2015-2016	Masculino	198.966	0	92.5213	291.487
2015	711	Convocatoria de Proyectos de Ciencia, Tecnología e Innovación en Salud	MYOLEGSYS: PRUEBAS DE FACTIBILIDAD DE UN SISTEMA ROBÓTICO DE REHABILITACIÓN DE MIEMBRO INFERIOR PARA VÍCTIMAS DE ACCIDENTES DE TRÁNSITO	Femenino	198.843	0	175.721	374.564
2015	711	Convocatoria de Proyectos de Ciencia, Tecnología e Innovación en Salud	CAMBIOS TEMPRANOS EN POBLACION DE ALTO RIESGO PARA TRASTORNO BIPOLAR TIPO I: COMPARACION DE TRASTORNOS PSIQUIATRICOS, ALTERACIONES DE SUEÑO Y NEUROIMAGENES ENTRE HIJOS DE PACIENTES CON TRASTORNO BIPOLAR VERSUS CONTROLES	Masculino	293.186	0	375.099	668.285
2015	711	Convocatoria de Proyectos de Ciencia, Tecnología e Innovación en Salud	NEOPLASIAS INTRAEPITELIALES ANALES ASOCIADAS A PVH Y PRÁCTICAS SEXUALES EN INDIVIDUOS VIH POSITIVOS EN MEDELLÍN, 2016-2017	Femenino	189.653	0	146.242	335.895
2015	711	Convocatoria de Proyectos de Ciencia, Tecnología e Innovación en Salud	DESARROLLO DE UN SISTEMA DE DIAGNÓSTICO ASISTIDO DE DISFAGIA EN PACIENTES CON DESÓRDENES NEUROMOTORES, BASADO EN PROCESAMIENTO DE SEÑALES NO INVASIVAS	Masculino	193.228	0	169.081	362.31
2015	711	Convocatoria de Proyectos de Ciencia, Tecnología e Innovación en Salud	EXPOSICIÓN A GLIFOSATO Y EFECTOS EN LA SEGURIDAD ALIMENTARIA: UN ANÁLISIS INTERDISCIPLINARIO EN LA POBLACIÓN ÉTNICA DE LA CUENCA ALTA DEL RÍO CAUCA	Femenino	191.182	0	93.485	284.667
2015	711	Convocatoria de Proyectos de Ciencia, Tecnología e Innovación en Salud	DETERMINACIÓN DE MODIFICACIONES OXIDATIVAS DE PROTEÍNAS EN ALIMENTOS DE ORIGEN ANIMAL, ASOCIADAS A LA PRESENCIA DE RESIDUOS DE ANTIBIÓTICOS Y PLAGUICIDAS	Femenino	198.598	0	274.6	473.198
2015	711	Convocatoria de Proyectos de Ciencia, Tecnología e Innovación en Salud	DISEÑO Y ESTUDIO PILOTO DE EVALUACIÓN DE LA EFECTIVIDAD DE 12 CÁPSULAS DE CONOCIMIENTO EN SALUD MATERNA Y NEONATAL MEDIANTE ESTRATEGIAS DE NEUROMARKETING	Masculino	178.959	0	158.058	337.017
2015	711	Convocatoria de Proyectos de Ciencia, Tecnología e Innovación en Salud	DESARROLLO DE UNA PRUEBA DE CONCEPTO Y UN ESTUDIO DE FACTIBILIDAD COMERCIAL DE UN DISPOSITIVO MÉDICO DE TELE-MONITOREO CONTINUO MATERNO-FETAL	Masculino	194.08	0	132.388	326.468
2015	711	Convocatoria de Proyectos de Ciencia, Tecnología e Innovación en Salud	ESTADO DE LA FUNCIÒN EJECUTIVA TOMA DE DECISIONES, ACTITUDES FINANCIERAS Y SU RELACIÓN CON LA SATISFACCIÓN DE LA VIDA EN ADULTOS MAYORES SOCIAL E INTELECTUALMENTE ACTIVOS DE NSE MEDIO Y BAJO EN LA CIUDAD DE BARRANQUILLA	Femenino	68.6827	0	32.635	101.318
2015	711	Convocatoria de Proyectos de Ciencia, Tecnología e Innovación en Salud	ASPECTOS CLÍNICOS Y GENÉTICOS EN PERSONAS CON QUEJAS DE MEMORIA Y DETERIORO COGNITIVO LEVE	Masculino	199.932	0	333.968	533.9
2015	711	Convocatoria de Proyectos de Ciencia, Tecnología e Innovación en Salud	ESTIMACIÓN DE LA CAPACIDAD PREDICTIVA DE MODELOS GENERALES DE SEVERIDAD EN PACIENTES OBSTÉTRICAS CRÍTICAMENTE ENFERMAS (MPM-II, MPM-III, SAPS 2 Y SAPS 3): UN ESTUDIO MULTICENTRICO NACIONAL	Masculino	171.013	0	162	333.013
2015	712	Convocatoria de Proyectos de Investigación en Ciencias Básicas	¿BIODIVERSIDAD ESCONDIDA? : EXPLORANDO LOS EFECTOS DE UN ALTO POLIMORFISMO FENOTÍPICO EN LA DELIMITACIÓN DE ESPECIES EN UN GRUPO DE LIBÉLULAS NEOTROPICALES	Masculino	187.703	0	214.341	402.044
2015	712	Convocatoria de Proyectos de Investigación en Ciencias Básicas	DESARROLLO DE UNA ESTRATEGIA Y PLATAFORMA DE MULTILOCUS SEQUENCE TYPING (MLST) PARA LA CARACTERIZACIÓN MOLECULAR DE SIETE PARÁSITOS INTESTINALES	Masculino	193.624	0	225.533	419.157
2015	712	Convocatoria de Proyectos de Investigación en Ciencias Básicas	DISEÑO, SÍNTESIS, CARACTERIZACIÓN Y ESTUDIO DE DERIVADOS DE FULLERENO C60 Y C70 EN PROCESOS DE AUTOENSAMBLAJE EN QUÍMICA SUPRAMOLECULAR Y QUÍMICA RETICULAR	Masculino	194.174	0	677.998	872.172
2015	712	Convocatoria de Proyectos de Investigación en Ciencias Básicas	DESARROLLO DE NUEVOS MATERIALES Y DISPOSITIVOS PARA USO EN GENERACIÓN DE ENERGÍA LIMPIA	Masculino	194.175	0	0	194.175
2015	712	Convocatoria de Proyectos de Investigación en Ciencias Básicas	TRANSPORTE IÓNICO MEDIADO POR ATPASAS TIPO P EN LA MEMBRANA PLASMÁTICA DE MYCOBACTERIUM TUBERCULOSIS. FASE 2: BLANCOS DE ATENUACIÓN Y VIABILIDAD	Masculino	194.145	0	241.875	436.02
2015	712	Convocatoria de Proyectos de Investigación en Ciencias Básicas	ANÁLISIS DE LA ARQUITECTURA GENÉTICA DE RASGOS COMPLEJOS EN PAPA DIPLOIDE (SOLANUM TUBEROSUM EN GRUPO PHUREJA)	Femenino	193.396	0	89.2976	282.693
2015	712	Convocatoria de Proyectos de Investigación en Ciencias Básicas	EVALUACIÓN IN VITRO DEL EFECTO DE ESTÍMULOS BIOFÍSICOS SOBRE CULTIVOS CELULARES, COMO HERRAMIENTA PARA ESTIMULAR LA REGENERACIÓN DE TEJIDOS ARTICULARES	Femenino	196.693	0	256.661	453.354
2015	712	Convocatoria de Proyectos de Investigación en Ciencias Básicas	RECONOCIMIENTO DE INSECTOS DE IMPORTANCIA AGRONÓMICA ASOCIADOS AL AGROECOSISTEMA CACAOTERO DE LA AMAZONÍA COLOMBIANA	Masculino	194.098	0	170.822	364.92
2015	712	Convocatoria de Proyectos de Investigación en Ciencias Básicas	EVALUACIÓN IN VITRO DEL USO DE VIRUS ONCOLÍTICO PARA EL TRATAMIENTO DE LEUCEMIA LINFOBLÁSTICA AGUDA EN MUESTRAS DE SANGRE PERIFÉRICA DE PACIENTES EN EDAD PEDIÁTRICA	Masculino	194.08	0	198.901	392.981
2015	712	Convocatoria de Proyectos de Investigación en Ciencias Básicas	ECUACIONES DIFERENCIALES EN MECÁNICA DE FLUIDOS Y ECUACIONES DIFERENCIALES DISPERSIVAS	Masculino	71.7485	0	0	71.7485
2015	712	Convocatoria de Proyectos de Investigación en Ciencias Básicas	RUTAS QUIMIOENZIMÁTICAS PARA LA PRODUCCIÓN DE DIFERENTES REGIO Y ENANTIOISÓMEROS DE GLICERIL DERIVADOS	Masculino	192.16	0	372.82	564.98
2015	712	Convocatoria de Proyectos de Investigación en Ciencias Básicas	ESTUDIO COMPUTACIONAL DEL EFECTO DEL DONADOR ACILO SOBRE LA QUIMIO- Y ENANTIO-SELECTIVIDAD DE LA ACILACIÓN DE (R,S)-ATENOLOL Y (R,S) PROPRANOLOL CATALIZADA POR LIPASA B DE CANDIDA ANTARCTICA	Femenino	193.67	0	566.92	760.59
2015	712	Convocatoria de Proyectos de Investigación en Ciencias Básicas	IONIZACIÓN POR TRANSFERENCIA ELECTRÓNICA EN MALDI-MS: DERIVADOS CIANO DE FENILENVINILENO Y FLUORENO COMO MATRICES PARA EL ANÁLISIS DE COMPUESTOS LÁBILES, OPTOELECTRÓNICOS Y POLÍMEROS	Femenino	194.117	0	282.469	476.587
2015	712	Convocatoria de Proyectos de Investigación en Ciencias Básicas	APLICACIONES A TEORÍA DE INFORMACIÓN Y COMUNICACIÓN DE LOS CONJUNTOS DE SIDON Y SUS GENERALIZACIONES	Masculino	194.175	0	395.46	589.635
2015	712	Convocatoria de Proyectos de Investigación en Ciencias Básicas	ACERCA DE ALGUNOS PROBLEMAS DE CONTROL ASOCIADOS A MODELOS KDV Y DEL PROBLEMA DE CAUCHY PARA UN SISTEMA TIPO BOUSSINESQ EN UN INTERVALO	Masculino	104.86	0	104.46	209.32
2015	712	Convocatoria de Proyectos de Investigación en Ciencias Básicas	ORIGIN AND EVOLUTION OF THE LARGE SCALE STRUCTURE AS A PROBE OF INFLATION, DARK ENERGY AND MODIFIED GRAVITY	Masculino	194.175	0	0	194.175
2015	712	Convocatoria de Proyectos de Investigación en Ciencias Básicas	PRODUCCIÓN Y CARACTERIZACIÓN DE MATERIALES MAGNÉTICAMENTE DUROS Y BLANDOS A PARTIR DE NANOPARTÍCULAS MAGNÉTICAS PRODUCIDAS POR ALEAMIENTO MECÁNICO CON SURFACTANTES	Femenino	173.023	0	0	173.023
2015	712	Convocatoria de Proyectos de Investigación en Ciencias Básicas	NUEVOS BIOSENSORES SERIGRAFIADOS BASADOS EN NANOESTRUCTURAS HÍBRIDAS DE CARBONO-METAL PARA LA DETECCIÓN DE LACTOSA	Masculino	194.174	0	257.726	451.9
2015	712	Convocatoria de Proyectos de Investigación en Ciencias Básicas	ESTUDIO DE LA BIOLOGÍA GENÓMICA DEL VIRUS CHIKUNGUNYA EN EL CARIBE COLOMBIANO	Femenino	199.681	0	254.4	454.081
2015	712	Convocatoria de Proyectos de Investigación en Ciencias Básicas	EVALUACIÓN DEL PAPEL DE LOS LINFOCITOS T CD8+ EN LA RESPUESTA AL TRATAMIENTO ANTIRRETROVIRAL DURANTE LA INFECCIÓN POR EL VIH	Femenino	194.171	0	211.217	405.388
2015	712	Convocatoria de Proyectos de Investigación en Ciencias Básicas	EFECTO DEL COMPONENTE GENÉTICO HUMANO SOBRE EL FENOTIPO MALÁRICO/NO MALÁRICO EN LA POBLACIÓN DE TURBO, ANTIOQUIA	Masculino	194.168	0	281.35	475.518
2015	712	Convocatoria de Proyectos de Investigación en Ciencias Básicas	MODULACIÓN DE LA ACTIVACIÓN DE ÓXIDO NÍTRICO SINTASA ENDOTELIAL POR LAS LIPOXINAS INDUCIDAS POR ASPIRINA: ¿UN POSIBLE MECANISMO DE ACCIÓN DE LA ASPIRINA EN EL SÍNDROME ANTIFOSFOLÍPIDO?	Femenino	194.175	0	194.164	388.339
2015	712	Convocatoria de Proyectos de Investigación en Ciencias Básicas	DETERMINACIÓN DE LOS PERFILES TRANSCRIPTÓMICOS Y DE REGULACIÓN POSTRANSCRIPCIONAL ASOCIADOS CON RECHAZO Y ACEPTACIÓN EN PACIENTES TRASPLANTADOS DE RIÑÓN	Masculino	193.823	0	312.459	506.282
2015	712	Convocatoria de Proyectos de Investigación en Ciencias Básicas	SÍNTESIS DE ANÁLOGOS DE XANTONAS: POTENCIALES AGENTES ANTIPARASITARIOS Y EVALUACIÓN DE SU ACTIVIDAD IN VITRO	Masculino	189.925	0	273.9	463.825
2015	712	Convocatoria de Proyectos de Investigación en Ciencias Básicas	SUBPRODUCTOS QUÍMICOS DEL BOSQUE Y SU POTENCIAL APLICACIÓN EN LA BÚSQUEDA DE SUSTANCIAS ANTIPARASITARIAS	Masculino	190.995	0	205.65	396.645
2015	712	Convocatoria de Proyectos de Investigación en Ciencias Básicas	IMPACT OF LUNG MICROBIOME ON LUNG AND SYSTEMIC INFLAMMATION AND RESULTING PULMONARY DYSFUNCTION IN HIV PATIENTS WITH PNEUMONIA - IMPACTO DEL MICROBIOMA HUMANO SOBRE LA INFLAMACIÓN PULMONAR Y SISTÉMICA SOBRE LA DISFUNCIÓN PULMONAR EN PACIENTES CON VIH Y NE	Masculino	192.6	0	553.65	746.25
2015	712	Convocatoria de Proyectos de Investigación en Ciencias Básicas	DINOFLAGELADOS TECADOS DE AGUAS CONTINENTALES LENITICAS COLOMBIANAS: ASPECTOS TAXONÓMICOS, MOLECULARES Y ECOLÓGICOS	Masculino	188.876	0	135.392	324.268
2015	712	Convocatoria de Proyectos de Investigación en Ciencias Básicas	ISOMERIZACIÓN DE EPÓXIDOS DE TERPENOS MEDIANTE PROCESOS CATALÍTICOS HETEROGÉNEOS	Femenino	194.174	0	173.086	367.26
2015	712	Convocatoria de Proyectos de Investigación en Ciencias Básicas	ESPECTROSCOPIA ÓPTICA CLÁSICA Y CUÁNTICA DE PROCESOS NO ADIABÁTICOS EN SISTEMAS MOLECULARES INDIVIDUALES	Masculino	194.175	0	163.612	357.786
2015	712	Convocatoria de Proyectos de Investigación en Ciencias Básicas	ASOCIACIÓN DE GENES DE MYCOBACTERIUM TUBERCULOSIS INVOLUCRADOS EN LA SÍNTESIS DE LÍPIDOS, CON LA FORMACIÓN DE BIOPELÍCULAS, MUERTE CELULAR Y PRODUCCIÓN DE VESÍCULAS DE MEMBRANA, EN DOS AISLADOS CLÍNICOS COLOMBIANOS MODIFICADOS EMPLEANDO EL SISTEMA CRISPR	Masculino	189.21	0	164.479	353.689
2015	712	Convocatoria de Proyectos de Investigación en Ciencias Básicas	CARACTERIZACIÓN DEL MICROBIOMA ASOCIADO A PLANTAS CULTIVADAS EN SUELOS CONTAMINADOS COMO HERRAMIENTA PARA LA OPTIMIZACIÓN DE PROCESOS DE FITORREMEDIACIÓN	Femenino	188.32	0	207.618	395.938
2015	712	Convocatoria de Proyectos de Investigación en Ciencias Básicas	GEOMED - GEOMETRÍA EN IMÁGENES MÉDICAS	Masculino	192.6	0	148.174	340.774
2015	712	Convocatoria de Proyectos de Investigación en Ciencias Básicas	NONLINEAR OPTICS CHARACTERIZATION AND STUDY OF SUPERCONTINUUM GENERATION PROPERTIESOF ORGANIC DYES	Masculino	193.571	0	0	193.571
2015	712	Convocatoria de Proyectos de Investigación en Ciencias Básicas	IMPACTO DE LA DESAPARICIÓN DE LOS GLACIARES SOBRE EL FUNCIONAMIENTO ECOHIDROLÓGICO DE LOS ECOSISTEMAS DE PÁRAMO EN COLOMBIA	Masculino	193.398	0	99.2881	292.686
2015	712	Convocatoria de Proyectos de Investigación en Ciencias Básicas	DETECCIÓN DE ADN GENÓMICO USANDO MICROESTRUCTURAS DE ZNO MEDIANTE LA ESPECTROSCOPIA RAMAN COMO MÉTODO DE SONDEO	Masculino	189.777	0	0	189.777
2015	712	Convocatoria de Proyectos de Investigación en Ciencias Básicas	TAXONOMÍA DE PIPUNCULIDAE (DIPTERA: INSECTA) DE COLOMBIA	Masculino	194.143	0	109.673	303.816
2015	712	Convocatoria de Proyectos de Investigación en Ciencias Básicas	TOXINAS, CANALES, FISIOLOGÍA Y COMPORTAMIENTO: UN ENFOQUE MULTINIVEL SOBRE LAS ESTRATEGIAS ANTIDEPREDATORIAS EN LAS RANAS VENENOSAS	Masculino	194.175	0	186.93	381.104
2015	712	Convocatoria de Proyectos de Investigación en Ciencias Básicas	CONTROL DE MAGNETISMO CON INTERFACES DE MATERIALES MULTIFUNCIONALES	Masculino	194.106	0	341.593	535.699
2015	712	Convocatoria de Proyectos de Investigación en Ciencias Básicas	TEORÍA DE MODELOS Y DINÁMICAS TOPOLÓGICAS	Masculino	139.368	0	156.663	296.031
2015	712	Convocatoria de Proyectos de Investigación en Ciencias Básicas	DETERMINATION OF GENE EXPRESSION CHANGES IN BIOFILMS	Masculino	162.64	0	219.935	382.575
2015	712	Convocatoria de Proyectos de Investigación en Ciencias Básicas	BASES GENÉTICAS DE CARACTERES FENOTÍPICOS DE INTERÉS EN EL AGENTE CAUSAL DE LA 'GOTA' DE LA PAPA DETERMINADOS A TRAVÉS DE UN ESTUDIO DE ASOCIACIÓN	Femenino	191.433	0	310.209	501.642
2015	712	Convocatoria de Proyectos de Investigación en Ciencias Básicas	ESTRÉS PERCIBIDO Y MARCADORES GENÉTICOS Y EPIGENÉTICOS EN EL TRASTORNO DEPRESIVO MAYOR	Masculino	194.628	0	207.319	401.946
2015	712	Convocatoria de Proyectos de Investigación en Ciencias Básicas	HOST GENE EXPRESSION PROFILE USED TO IDENTIFY LATENT TB INFECTION AND THE TRANSITION TO ACTIVE DISEASE - PERFIL DE LA EXPRESIÓN GÉNICA DEL HOSPEDERO PARA IDENTIFICAR TUBERCULOSIS LATENTE Y LA TRANSICIÓN A ENFERMEDAD ACTIVA	Femenino	192.6	0	538.9	731.5
2015	712	Convocatoria de Proyectos de Investigación en Ciencias Básicas	ESTUDIO DE ESTRUCTURA-ACTIVIDAD DE LOS DERIVADOS DEL ÁCIDO 2-HIDROXICINÁMICO COMO NUEVOS AGENTES ANTITUBERCULOSIS: SÍNTESIS Y EVALUACIÓN BIOLÓGICA	Masculino	193.67	0	85.5	279.17
2015	712	Convocatoria de Proyectos de Investigación en Ciencias Básicas	ANÁLISIS DE CÓDIGOS CON LA MÉTRICA DEL RANGO	Masculino	168.685	0	82.4	251.085
2015	712	Convocatoria de Proyectos de Investigación en Ciencias Básicas	PROPIEDADES MECANICAS Y OPTOELECTRONICAS DE LA ADSORCION DE GRAFENO SOBRE LAS SUPERFICES (110) Y (111) DE SEMICONDUCTORES III-V PARA SU APLICACIÓN EN CELDAS SOLARES	Masculino	137.188	0	0	137.188
2015	712	Convocatoria de Proyectos de Investigación en Ciencias Básicas	PROBLEMAS DE TRANSMISIÓN ASOCIADOS A PLACAS TERMOELÁSTICAS ACOPLADAS CON MEMBRANAS	Masculino	193.563	0	110.006	303.569
2015	712	Convocatoria de Proyectos de Investigación en Ciencias Básicas	VALIDACIÓN IN SILICO E IN VITRO DEL POTENCIAL ANTIVIRAL DE MOLÉCULAS OBTENIDAS POR BIOPROSPECCIÓN CONTRA PROTEÍNAS ESTRUCTURALES Y NO ESTRUCTURALES DEL VIRUS DENGUE	Femenino	193.996	0	219.688	413.683
2015	712	Convocatoria de Proyectos de Investigación en Ciencias Básicas	CARACTERIZACIÓN GENÓMICA, ANTIGÉNICA Y PATOGÉNICA DEL VIRUS DE DISTEMPER CANINO (CDV) LINAJE SURAMÉRICA 3: ESTUDIOS IN SILICO E IN VITRO	Masculino	194.07	0	180.374	374.445
2015	712	Convocatoria de Proyectos de Investigación en Ciencias Básicas	CONCURRENCY, LOGIC AND ALGEBRA FOR SOCIAL AND SPATIAL INTERACTIVE COMPUTATION (CLASSIC)	Masculino	193.791	0	129.6	323.391
2015	712	Convocatoria de Proyectos de Investigación en Ciencias Básicas	LOS HIGUERONES (FICUS SPP.) COMO ORGANISMOS MUTUALISTAS EN LOS BOSQUES TROPICALES: PATRONES Y MECANISMOS DE ESTABILIZACIÓN DE UNA INTERACCIÓN GENERALISTA Y UNA ESPECIALIZADA	Masculino	188.976	0	109.734	298.71
2015	712	Convocatoria de Proyectos de Investigación en Ciencias Básicas	ANÁLISIS GENÓMICO Y TRANSCRIPTÓMICO DE LOS LINAJES ENDÉMICOS DEL STAPHYLOCOCCUS AUREUS RESISTENTE A METICILINA (SARM) EN COLOMBIA Y LATINOAMÉRICA	Femenino	188.873	0	899.294	1088.17
2015	712	Convocatoria de Proyectos de Investigación en Ciencias Básicas	CARACTERIZACIÓN DE LAS PLATAFORMAS GENÉTICAS INVOLUCRADAS EN LA DISEMINACIÓN DE GENES DE RESISTENCIA A CARBAPENÉMICOS EN COLOMBIA	Masculino	194.145	0	437	631.145
2015	712	Convocatoria de Proyectos de Investigación en Ciencias Básicas	VARIACIONES GENÉTICAS EN IL-6 Y TNFA EN LA POBLACIÓN COLOMBIANA Y SU IMPLICACIÓN EN DOS ENFERMEDADES INFLAMATORIAS	Masculino	192.125	0	258.793	450.918
2015	712	Convocatoria de Proyectos de Investigación en Ciencias Básicas	IDENTIFICACIÓN MOLECULAR DE MOSCAS (CALLIPHORIDAE, SARCOPHAGIDAE, FANNIIDAE Y MUSCIDAE) DE INTERÉS FORENSE EN COLOMBIA	Femenino	182.073	0	161.056	343.129
2015	712	Convocatoria de Proyectos de Investigación en Ciencias Básicas	CARACTERIZACIÓN DE LA INTERACCIÓN DE PÉPTIDOS DERIVADOS LAS PROTEÍNAS DE SUPERFICIE DE MYCOBACTERIUM TUBERCULOSIS H37RV RV3587C, RV3623 Y RV3632 CON CÉLULAS A549 Y U937 EN LA BÚSQUEDA DE CANDIDATOS PARA EL DISEÑO DE UNA VACUNA SUBUNITARIA CONTRA TUBERCULO	Femenino	194.141	0	86	280.141
2015	712	Convocatoria de Proyectos de Investigación en Ciencias Básicas	PAPEL DE LAS BOBMAS DE EFLUJO TIPO ABC EN LA RESISTENCIA DE MYCOBACTERIUM TUBERCULOSIS A FLUOROQUINOLONAS	Femenino	194.173	0	105.923	300.095
2015	714	Convocatoria de Proyectos de Investigación, Desarrollo Tecnológico e Innovación en Ambiente, Océanos y Biodiversidad	EFECTOS DEL CAMBIO CLIMÁTICO EN LA PRODUCCIÓN PESQUERA Y SU BIODIVERSIDAD EN EL PACÍFICO COLOMBIANO	Masculino	200	0	189.518	389.518
2015	714	Convocatoria de Proyectos de Investigación, Desarrollo Tecnológico e Innovación en Ambiente, Océanos y Biodiversidad	CONDICIONES BIOGEOQUÍMICAS EN LA COLUMNA DE AGUA Y EN LA INTERFACE SEDIMENTO - AGUA EN LAS CERCANÍAS DEL EMISARIO SUBMARINO DE LA BAHÍA DE SANTA MARTA PRODUCIDAS POR PATRONES CLIMÁTICOS ESTACIONALES	Masculino	199.921	0	103.915	303.836
2015	714	Convocatoria de Proyectos de Investigación, Desarrollo Tecnológico e Innovación en Ambiente, Océanos y Biodiversidad	QUANTIFYING THE EFFECTS OF OCEAN ACIDIFICATION AND DE-OXYGENATION ON THE MARINE BIOGEOCHEMICAL CYCLES DURING PERIODS OF HIGH ATMOSPHERIC PCO2: IMPLICATIONS FOR THE FUTURE OF THE 21ST CENTURY OCEANS	Masculino	199.535	0	95.78	295.315
2015	714	Convocatoria de Proyectos de Investigación, Desarrollo Tecnológico e Innovación en Ambiente, Océanos y Biodiversidad	EVALUACION DEL IMPACTO TOXICOLÓGICO DE LA MINERÍA DE FERRONÍQUEL EN EL RÍO SAN JORGE Y LA QUEBRADA URÉ EN EL DEPARTAMENTO DE CÓRDOBA	Femenino	200	0	231.98	431.98
2015	714	Convocatoria de Proyectos de Investigación, Desarrollo Tecnológico e Innovación en Ambiente, Océanos y Biodiversidad	REDES DE BIOSENSORES APLICADOS A LA DETECCIÓN DE CONTAMINANTES TÓXICOS EN FUENTES NATURALES QUE ABASTECEN A LAS PLANTAS DE POTABILIZACIÓN	Masculino	200	0	263	463
2015	714	Convocatoria de Proyectos de Investigación, Desarrollo Tecnológico e Innovación en Ambiente, Océanos y Biodiversidad	ACROPORA: GÉNERO CLAVE PARA SU CONSERVACIÓN. DIVERSIDAD GENÉTICA, CONECTIVIDAD Y ACTUALIZACION ECÓLOGICA DE SUS POBLACIONES EN EL CARIBE COLOMBIANO	Femenino	199.568	0	280.639	480.207
2015	714	Convocatoria de Proyectos de Investigación, Desarrollo Tecnológico e Innovación en Ambiente, Océanos y Biodiversidad	PROPAGACIÓN DE OLEAJE Y TRANSPORTE DE SEDIMENTOS SOBRE ARRECIFES DE CORAL. ESTRATEGIAS DE GESTIÓN ANTE EL CAMBIO GLOBAL	Masculino	199.88	0	241.294	441.174
2015	714	Convocatoria de Proyectos de Investigación, Desarrollo Tecnológico e Innovación en Ambiente, Océanos y Biodiversidad	EFECTO DEL ESTADO SUCESIONAL DE BOSQUES DE MANGLAR DEL CARIBE COLOMBIANO EN LOS PROCESOS DE CONTROL DE LA EROSIÓN COSTERA Y DE ALMACENAMIENTO DE CARBONO (BLUE CARBON)	Masculino	200	0	448.614	648.614
2015	714	Convocatoria de Proyectos de Investigación, Desarrollo Tecnológico e Innovación en Ambiente, Océanos y Biodiversidad	THE INFLUENCE OF MARINE BARRIERS ON GENETIC CONNECTIVITY AMONG COLOMBIAN CARIBBEAN ROCKY SHORE SEA URCHINS	Masculino	113.471	0	245.067	358.538
2015	714	Convocatoria de Proyectos de Investigación, Desarrollo Tecnológico e Innovación en Ambiente, Océanos y Biodiversidad	CATURA Y EMISIÓN DE CARBONO EN DOS HUMEDALES DEL MAGDALENA MEDIO	Masculino	199.546	0	110.168	309.714
2015	714	Convocatoria de Proyectos de Investigación, Desarrollo Tecnológico e Innovación en Ambiente, Océanos y Biodiversidad	DINÁMICA ESPACIAL Y TEMPORAL DE LOS MECANISMOS FÍSICOS QUE INCIDEN EN LAS EMISIONES DE GASES DE EFECTO INVERNADERO EN UN EMBALSE TROPICAL RECIENTEMENTE INUNDADO - DIETEETIC	Masculino	199.976	0	179.274	379.25
2015	714	Convocatoria de Proyectos de Investigación, Desarrollo Tecnológico e Innovación en Ambiente, Océanos y Biodiversidad	ENSAYO DE REPRODUCCIÓN Y ESTUDIO DE LA ACTIVIDAD ALIMENTARIA DEL RÓBALO BLANCO CENTROPOMUS UNDECIMALIS (BLOCH, 1792) EN EL CARIBE COLOMBIANO	Masculino	199.425	0	304.393	503.818
2015	714	Convocatoria de Proyectos de Investigación, Desarrollo Tecnológico e Innovación en Ambiente, Océanos y Biodiversidad	INFLUENCIA DE LA DIETA EN LA ACTIVIDAD ENZIMÁTICA DIGESTIVA Y SU EXPRESIÓN GÉNICA DURANTE EL DESARROLLO LARVAL DE LA JAIBA AZUL CALLINECTES SAPIDUS RATHBURN, 1895 (CRUSTACEA:DECAPODA: PORTUNIDAE)	Masculino	199.991	0	583.25	783.24
2015	714	Convocatoria de Proyectos de Investigación, Desarrollo Tecnológico e Innovación en Ambiente, Océanos y Biodiversidad	CONECTIVIDAD ENTRE EL SISTEMA DE SURGENCIA DE LA GUAJIRA Y ARCHIPIÉLAGO DE SAN ANDRÉS, PROVIDENCIA Y SANTA CATALINA, COMO INSUMO DE UNA PLATAFORMA DE DESPLIEGUE PERMANENTE DE INFORMACIÓN OCEANOGRÁFICA PARA USO EN CONSERVACIÓN Y PESCA	Masculino	193.94	0	430.649	624.589
2015	714	Convocatoria de Proyectos de Investigación, Desarrollo Tecnológico e Innovación en Ambiente, Océanos y Biodiversidad	EVALUACIÓN DE BIOINVASIONES MARINAS EN TRES ZONAS PORTUARIAS DEL PACÍFICO COLOMBIANO Y SU RELACIÓN CON EL TRÁFICO MARÍTIMO	Masculino	195.606	0	84.1091	279.715
2015	714	Convocatoria de Proyectos de Investigación, Desarrollo Tecnológico e Innovación en Ambiente, Océanos y Biodiversidad	ECOLOGÍA DE LAS DIATOMEAS DE LAGOS DE PÁRAMOS DE LA CORDILLERA ORIENTAL DE COLOMBIA	Masculino	194.175	0	223.987	418.162
2015	714	Convocatoria de Proyectos de Investigación, Desarrollo Tecnológico e Innovación en Ambiente, Océanos y Biodiversidad	EVALUACIÓN DE SERVICIOS ECOSISTÉMICOS EN SISTEMAS DE TRANSICIÓN ACUÍFERO-HUMEDAL, INCORPORANDO LOS EFECTOS DE PROCESOS DE ALTERACIÓN A SU DINÁMICA NATURAL	Femenino	194.039	0	126.505	320.543
2015	714	Convocatoria de Proyectos de Investigación, Desarrollo Tecnológico e Innovación en Ambiente, Océanos y Biodiversidad	ANALISIS DE DOS METODOS PARA LA REDUCCIÓN DE LA TOXINA MICROCISTINA-LR EN AGUAS USADAS PARA POTABILIZACIÓN Y PESCA	Masculino	193.991	0	282.8	476.791
2015	714	Convocatoria de Proyectos de Investigación, Desarrollo Tecnológico e Innovación en Ambiente, Océanos y Biodiversidad	DINÁMICA DEL CLIMA, AMBIENTE Y VEGETACIÓN A ESCALA DECADAL, EN EL PÁRAMO DE SANTURBÁN, NORTE DE LA CORDILLERA ORIENTAL DE COLOMBIA, DURANTE EL HOLOCENO	Masculino	171.087	0	127.643	298.729
2015	714	Convocatoria de Proyectos de Investigación, Desarrollo Tecnológico e Innovación en Ambiente, Océanos y Biodiversidad	BIOGEOGRAFIA DE LAS ABEJAS DE MONTAÑA	Masculino	194.175	0	126.505	320.679
2015	714	Convocatoria de Proyectos de Investigación, Desarrollo Tecnológico e Innovación en Ambiente, Océanos y Biodiversidad	METODOLOGÍA DE IDENTIFICACIÓN Y CLASIFICACIÓN AUTOMÁTICA DE MAMIFEROS EN IMÁGENES OBTENIDAS MEDIANTE CAMARAS TRAMPA	Masculino	187.66	0	90.9587	278.619
2015	714	Convocatoria de Proyectos de Investigación, Desarrollo Tecnológico e Innovación en Ambiente, Océanos y Biodiversidad	VALIDACIÓN DE UNA HERRAMIENTA GENÉTICA PARA FAVORECER LA EXPLORACIÓN DE COMPUESTOS BIOACTIVOS DERIVADOS DE LA DIVERSIDAD MICROBIANA DE COLOMBIA	Masculino	194.081	0	90.9587	285.04
2015	714	Convocatoria de Proyectos de Investigación, Desarrollo Tecnológico e Innovación en Ambiente, Océanos y Biodiversidad	IMPACTO DEL CAMBIO CLIMÁTICO EN LA BIODIVERSIDAD VEGETAL DEL PÁRAMO, Y SOBRE EL SERVICIO ECOSISTÉMICO QUE NOS PROVEE COMO SUMIDERO DE CARBONO	Femenino	194.104	0	138.83	332.934
2015	714	Convocatoria de Proyectos de Investigación, Desarrollo Tecnológico e Innovación en Ambiente, Océanos y Biodiversidad	DETERMINACIÓN DEL EFECTO DEL USO DE ENMIENDAS DE FERTILIZACIÓN SOBRE LA ESTRUCTURA Y FUNCIÓN DE LA COMUNIDAD MICROBIANA ASOCIADA A LA RIZÓSFERA DEL ARROZ	Masculino	194.047	0	129.453	323.5
2015	714	Convocatoria de Proyectos de Investigación, Desarrollo Tecnológico e Innovación en Ambiente, Océanos y Biodiversidad	REDES DE INTERACCIÓN ENTRE VERTEBRADOS FRUGÍVOROS Y PLANTAS EN UN PAISAJE RURAL HETEROGÉNEO DE RISARALDA	Masculino	160.029	0	73.88	233.909
2015	714	Convocatoria de Proyectos de Investigación, Desarrollo Tecnológico e Innovación en Ambiente, Océanos y Biodiversidad	SERVICIOS AMBIENTALES MEDIADOS POR LOS ESCARABAJOS ESTERCOLEROS EN SISTEMAS SILVOPASTORILES Y SISTEMAS GANADEROS DE MANEJO CONVENCIONAL EN EL TRÓPICO DE ALTURA	Femenino	193.884	0	196.519	390.403
2015	714	Convocatoria de Proyectos de Investigación, Desarrollo Tecnológico e Innovación en Ambiente, Océanos y Biodiversidad	DETERMINACIÓN DE LOS FACTORES DE HÁBITAT FÍSICO Y ECOLÓGICOS QUE AFECTAN LA DISTRIBUCIÓN DE EREMOPHILUS MUTISII EN EL RÍO NEUSA	Femenino	194.077	0	127.643	321.719
2015	714	Convocatoria de Proyectos de Investigación, Desarrollo Tecnológico e Innovación en Ambiente, Océanos y Biodiversidad	SERVICIOS ECOSISTÉMICOS Y FUNCIONES ECOLÓGICAS EN EL SUELO ASOCIADOS A USOS AGROPECUARIOS Y ESTRATEGIAS DE RESTAURACIÓN EN CUENCAS HIDROGRÁFICAS ANDINAS	Masculino	188.309	0	120.3	308.609
2015	714	Convocatoria de Proyectos de Investigación, Desarrollo Tecnológico e Innovación en Ambiente, Océanos y Biodiversidad	POTENCIAL DENDROCRONOLÓGICO DE ÁRBOLES DE LOS BOSQUES MUY HÚMEDOS Y PLUVIALES DEL CHOCÓ BIOGEOGRÁFICO, COLOMBIA	Masculino	193.991	0	88.148	282.139
2015	714	Convocatoria de Proyectos de Investigación, Desarrollo Tecnológico e Innovación en Ambiente, Océanos y Biodiversidad	DATOS SATELITALES ÓPTICOS, RADAR Y SERIES DE TIEMPO COMO HERRAMIENTA PARA EL ANÁLISIS Y MONITOREO EN ZONAS DE ALTA BIODIVERSIDAD DEL PACÍFICO COLOMBIANO	Masculino	133.322	0	88.3819	221.704
2015	714	Convocatoria de Proyectos de Investigación, Desarrollo Tecnológico e Innovación en Ambiente, Océanos y Biodiversidad	RESILIENCIA Y ADAPTACIÓN AL CAMBIO CLIMÁTICO DE LOS SISTEMAS AGROFORESTALES (SAFS) PECUARIOS BASADOS EN EL SILVOPASTOREO	Masculino	193.592	0	196.519	390.111
2015	714	Convocatoria de Proyectos de Investigación, Desarrollo Tecnológico e Innovación en Ambiente, Océanos y Biodiversidad	INCIDENCIA DE LOS PROCESOS DE DEFORESTACIÓN SOBRE EL SERVICIO ECOSISTÉMICO DE REGULACIÓN CLIMÁTICA, EN LA AMAZONIA COLOMBIANA	Masculino	194	0	445.334	639.334
2015	714	Convocatoria de Proyectos de Investigación, Desarrollo Tecnológico e Innovación en Ambiente, Océanos y Biodiversidad	FORTALECIMIENTO DE LA GOBERNANZA DE LOS SOCIOECOSISTEMAS EN EL MARCO DEL CAMBIO CLIMÁTICO, LA BIODIVERSIDAD Y LOS SERVICIOS ECOSISTÉMICOS DEL MUNICIPIO DE SANTIAGO DE CALI, A TRAVÉS DE LA DEMOCRATIZACIÓN DE LA INFORMACIÓN - FASE I	Femenino	194.175	0	138.83	333.005
2015	714	Convocatoria de Proyectos de Investigación, Desarrollo Tecnológico e Innovación en Ambiente, Océanos y Biodiversidad	EVALUACIÓN DE LA ESTRUCTURA GENÉTICA POBLACIONAL Y CONECTIVIDAD FUNCIONAL DE UN PAISAJE CAFETERO PARA DOS ESPECIES DE ESCARABAJOS COPRÓFAGOS (COLEOPTERA: SCARABAEINAE): APLICACIÓN DE LA GENÉTICA DEL PAISAJE PARA ENTENDER EL PAPEL DE LOS ESCENARIOS DOMINAD	Femenino	193.933	0	73.88	267.813
2015	714	Convocatoria de Proyectos de Investigación, Desarrollo Tecnológico e Innovación en Ambiente, Océanos y Biodiversidad	CARACTERIZACIÓN Y APROVECHAMIENTO DE LA BIODIVERSIDAD DE LA ARVEJA ARBUSTIVA (PISUM SATIVUM L) PARA LA ZONA CEREALISTA DEL DEPARTAMENTO DE NARIÑO	Masculino	194.122	0	209.586	403.708
2015	714	Convocatoria de Proyectos de Investigación, Desarrollo Tecnológico e Innovación en Ambiente, Océanos y Biodiversidad	FACTIBILIDAD TÉCNICA DE GENERAR ENERGÍA RENOVABLE POR GRADIENTES DE SALINIDAD EN LA DESEMBOCADURA DEL RÍO MAGDALENA	Masculino	197.255	0	103.526	300.781
2015	725	Convocatoria de Proyectos de Investigación en Temáticas Priorizadas en Salud	INEQUIDADES SOCIOECONÓMICAS EN MORTALIDAD Y SALUD NEONATAL EN COLOMBIA: TENDENCIAS TEMPORALES, SEGURO DE SALUD Y TRANSFERENCIAS TERRITORIALES	Masculino	369.381	0	207.72	577.101
2015	725	Convocatoria de Proyectos de Investigación en Temáticas Priorizadas en Salud	OXIGENOTERAPIA A LARGO PLAZO EN PACIENTES CON ENFERMEDAD PULMONAR OBSTRUCTIVA CRÓNICA (EPOC) RESIDENTES A GRAN ALTURA (2.640 METROS SOBRE EL NIVEL DEL MAR). EVALUACIÓN DE UNA PROPUESTA DE MODIFICACIÓN DE CRITERIOS	Masculino	468.66	0	292.398	761.058
2015	725	Convocatoria de Proyectos de Investigación en Temáticas Priorizadas en Salud	TXT4 HEART-COLOMBIA: ENSAYO CLÍNICO ALEATORIZADO PARA EVALUAR LA EFICACIA Y SEGURIDAD DE MENSAJES DE TEXTO PARA INCREMENTAR ADHERENCIA A MEDICAMENTOS CARDIOVASCULARES EN PACIENTES CON ANTECEDENTE DE ENFERMEDAD CARDIOVASCULAR	Masculino	499.853	0	770.49	1270.34
2015	725	Convocatoria de Proyectos de Investigación en Temáticas Priorizadas en Salud	MALARIA ASINTOMÁTICA DURANTE LA GESTACIÓN: IDENTIFICACIÓN DE BIOMARCADORES Y EXPLORACIÓN DE ALTERNATIVAS DIAGNÓSTICAS	Femenino	478.655	0	110.663	589.318
2015	725	Convocatoria de Proyectos de Investigación en Temáticas Priorizadas en Salud	IDENTIFICACIÓN DE PROTOZOOS PATÓGENOS EN COMEDORES INFANTILES EN LA CIUDAD DE ARMENIA	Masculino	403.97	0	220.71	624.68
2015	725	Convocatoria de Proyectos de Investigación en Temáticas Priorizadas en Salud	EVALUACIÓN PRECLÍNICA DE LA MEZCLA DE PF-IMPIPS (PLASMODIUM FALCIPARUM IMMUNE PROTECTION-INDUCING PROTEIN STRUCTURES): PRIMERA VACUNA HECHA A LA MEDIDA	Masculino	493.18	0	221.402	714.583
2015	725	Convocatoria de Proyectos de Investigación en Temáticas Priorizadas en Salud	BIOPELÍCULAS BACTERIANAS DE TUBO-OROTRAQUEAL Y SU SENSIBILIDAD ANTIMICROBIANA EN LA UCI MÉDICA EN BOGOTÁ, COLOMBIA	Femenino	325.015	0	172.487	497.502
2015	725	Convocatoria de Proyectos de Investigación en Temáticas Priorizadas en Salud	ASOCIACIÓN ENTRE EL CONSUMO DE LECHE CRUDA Y LA COLONIZACIÓN DE STREPTOCOCCUS AGALACTIAE EN PERSONAL A RIESGO EN PREDIOS LECHEROS DE CALDAS	Masculino	457.559	0	227.167	684.726
2015	725	Convocatoria de Proyectos de Investigación en Temáticas Priorizadas en Salud	EVALUACIÓN DE LA IMPLEMENTACIÓN DE LAS TRES FASES DE LA VACUNACIÓN (2012-2014) CONTRA EL VIRUS DEL PAPILOMA HUMANO EN NIÑAS NACIDAS DESDE EL 2003 HASTA EL 2005 EN EL MUNICIPIO DE MANIZALES, COLOMBIA	Femenino	499.953	0	264.688	764.641
2015	725	Convocatoria de Proyectos de Investigación en Temáticas Priorizadas en Salud	ATTACH: A TRIAL TESTING AMIODARONE IN CHAGAS CARDIOMIOPATHY	Masculino	490.94	0	226.112	717.052
2015	725	Convocatoria de Proyectos de Investigación en Temáticas Priorizadas en Salud	DESARROLLO Y EVALUACIÓN DE UNA INTERVENCIÓN QUE INTEGRA ESTRATEGIAS INNOVADORAS DE M-HEALTH PARA FORTALECER EL PROGRAMA DE ATENCIÓN PARA PACIENTES CON DIABETES DE UNA EMPRESA PROMOTORA DE SALUD EN COLOMBIA	Masculino	480.48	0	0	480.48
2015	725	Convocatoria de Proyectos de Investigación en Temáticas Priorizadas en Salud	ANÁLISIS DE RIESGO DE MERCURIO Y METILMERCURIO EN REGIONES DE ANTIOQUIA ASOCIADAS A MINERÍA DE ORO	Masculino	474.698	0	295.402	770.1
2015	725	Convocatoria de Proyectos de Investigación en Temáticas Priorizadas en Salud	ESTUDIO DE LA ACTIVIDAD FRENTE AL CÁNCER COLORRECTAL DE FRACCIONES ENRIQUECIDAS Y/O COMPUESTOS AISLADOS DE LOS CÁLICES DE PHYSALIS ANGULATA, SOBRE DOS LÍNEAS CELULARES DE CÁNCER HUMANO Y EL MODELO ANIMAL DE CÁNCER INDUCIDO POR AOM	Masculino	490.701	0	276.551	767.252
2015	725	Convocatoria de Proyectos de Investigación en Temáticas Priorizadas en Salud	SISTEMA DE ALERTA TEMPRANA PARA DENGUE EN RIOHACHA, NEIVA, BELLO E ITAGÜÍ, COMO HERRAMIENTA PARA LA TOMA DE DECISIONES EN PRO DE LA PREVENCIÓN Y EL CONTROL	Masculino	497.643	0	296.398	794.041
2015	725	Convocatoria de Proyectos de Investigación en Temáticas Priorizadas en Salud	PRODUCCIÓN DE FERMENTOS AUTÓCTONOS A PARTIR DE CEPAS NATIVAS PARA LA ELABORACIÓN DE SUERO COSTEÑO	Femenino	266.036	0	121.076	387.113
2015	725	Convocatoria de Proyectos de Investigación en Temáticas Priorizadas en Salud	ACCESO AL DIAGNÓSTICO Y SEGUIMIENTO A TRATAMIENTO DE PACIENTES CON LEISHMANIASIS CUTÁNEA EN ZONAS RURALES DISPERSAS BASADO EN LA COMUNIDAD 2016- 2019	Femenino	497.73	0	248.535	746.265
2015	725	Convocatoria de Proyectos de Investigación en Temáticas Priorizadas en Salud	ENFOQUE ECOBIOSOCIAL PARA EL DISEÑO E IMPLEMENTACIÓN DE UNA ESTRATEGIA SOSTENIBLE PARA EL CONTROL DEL VECTOR DE DENGUE EN GIRARDOT, FASE 3. VIABILIDAD Y COSTO EFECTIVIDAD DE UNA INTERVENCIÓN INNOVADORA PARA EL CONTROL DEL VECTOR DE DENGUE	Masculino	496.176	0	490.425	986.601
2015	725	Convocatoria de Proyectos de Investigación en Temáticas Priorizadas en Salud	IMPLEMENTACIÓN DE MODERNAS ESTRATEGIAS DE AUTO TOMA DE MUESTRAS COMBINADA CON PRUEBAS BIOQUÍMICAS Y DE BIOLOGÍA MOLECULAR PARA LA PREVENCIÓN EFICIENTE DE CÁNCER DE CUELLO UTERINO EN POBLACIÓN VULNERABLE HABITANTE EN ZONAS URBANAS DEPRIMIDAS ECONÓMICAMENTE	Masculino	498.136	0	473.858	971.994
2015	725	Convocatoria de Proyectos de Investigación en Temáticas Priorizadas en Salud	DINÁMICA CLÍNICA, INMUNOLÓGICA Y VIRAL DE LA ENFERMEDAD POR CHIKUNGUNYA	Femenino	429.522	0	215.445	644.967
2015	725	Convocatoria de Proyectos de Investigación en Temáticas Priorizadas en Salud	ESTUDIO PILOTO PARA LA DETECCION TEMPRANA DE LA SORDERA EN UN HOSPITAL DE ALTA COMPLEJIDAD EN BOGOTA: TAMIZAJE AUDITIVO Y MOLECULAR	Femenino	485.141	0	373.942	859.083
2015	725	Convocatoria de Proyectos de Investigación en Temáticas Priorizadas en Salud	VIABILIDAD DE DESARROLLAR UN MODELO BASADO EN ATENCIÓN PRIMARIA EN SALUD PARA MUNICIPIOS CON ALTA DISPERSIÓN RURAL DEL LITORAL PACÍFICO	Femenino	463.794	0	316.44	780.234
2016	744	Convocatoria de Proyectos de Ciencia, Tecnología e Innovación en Salud	DETERMINACIÓN DE GENES DE VIRULENCIA Y RESISTENCIA A QUINOLONAS EN AISLAMIENTOS DE SALMONELLA SPP DE ALIMENTOS DE ORIGEN ANIMAL	Femenino	339.541	0	577.49	917.031
2016	744	Convocatoria de Proyectos de Ciencia, Tecnología e Innovación en Salud	CARACTERIZACIÓN EPIDEMIOLÓGICA, DIAGNÓSTICA Y METAGENÓMICA RELACIONADA CON CARIES RADICULAR EN ADULTOS MAYORES INSTITUCIONALIZADOS DE BOGOTÁ	Femenino	311.971	0	357.543	669.514
2016	744	Convocatoria de Proyectos de Ciencia, Tecnología e Innovación en Salud	HETEROGENEIDAD GENÉTICA DE LOS TRASTORNOS DEL ESPECTRO AUTISTA	Femenino	349.909	0	327.683	677.592
2016	744	Convocatoria de Proyectos de Ciencia, Tecnología e Innovación en Salud	LINFOCITOSIS MONOCLONAL DE CÉLULAS B (LMB) EN ADULTOS SANOS Y FAMILIARES DE PACIENTES CON SÍNDROME LINFOPROLIFERATIVO CRÓNICO B (SLPC-B)	Femenino	349.999	0	484.142	834.141
2016	744	Convocatoria de Proyectos de Ciencia, Tecnología e Innovación en Salud	DIAGNÓSTICO Y TRATAMIENTO TEMPRANO DEL ATAQUE CEREBROVASCULAR AGUDO (ACV): DISEÑO DE UNA RED DIAGNÓSTICA DE URGENCIAS DE TELERRADIOLOGÍA MÓVIL AL SERVICIO DE ALIANZAS PÚBLICO-PRIVADAS	Masculino	279.51	0	355.832	635.342
2016	744	Convocatoria de Proyectos de Ciencia, Tecnología e Innovación en Salud	NUESTRA VOZ EN LA CIUDAD: UNA APROXIMACIÓN A LOS AMBIENTES URBANOS DESDE LA CIENCIA CIUDADANA PARA LA CONSTRUCCIÓN DE CIUDADES SALUDABLES	Femenino	342.883	0	321.626	664.509
2016	744	Convocatoria de Proyectos de Ciencia, Tecnología e Innovación en Salud	TRATAMIENTO SELECTIVO DEL CÁNCER GÁSTRICO AFECTANDO LA BIOENERGÉTICA MITOCONDRIAL	Femenino	349.999	0	489.322	839.321
2016	744	Convocatoria de Proyectos de Ciencia, Tecnología e Innovación en Salud	ESTUDIO DE ENFERMEDADES TRANSMITIDAS POR VECTORES: GARRAPATAS, PULGAS Y PIOJOS, EN ZONAS PRIORIZADAS DEL DEPARTAMENTO DE CAUCA. ACERCAMIENTO A LA VIGILANCIA Y AL CONTROL	Femenino	347.835	0	380.938	728.773
2016	744	Convocatoria de Proyectos de Ciencia, Tecnología e Innovación en Salud	BIOPROSPECCIÓN DE PÉPTIDOS ANTIMICROBIANOS EN ESCARABAJOS COPRÓFAGOS DEL PAISAJE CULTURAL CAFETERO	Masculino	329.6	0	158.415	488.015
2016	744	Convocatoria de Proyectos de Ciencia, Tecnología e Innovación en Salud	IDENTIFICACIÓN DE FACTORES DE AGOTAMIENTO CELULAR ASOCIADOS A CASOS DE RECURRENCIAS EN TOXOPLASMOSIS OCULAR	Masculino	344.136	0	151.701	495.837
2016	744	Convocatoria de Proyectos de Ciencia, Tecnología e Innovación en Salud	IDENTIFICACIÓN DE CAMBIOS EN LA DENSIDAD ÓSEA DESDE ESTRUCTURAS DENTALES UTILIZANDO UN DISPOSITIVO VIBRATORIO DE ALTA FRECUENCIA MEDIANTE LA TÉCNICA EMI (ELECTROMECHANICAL IMPEDANCE)	Masculino	347.151	0	270.91	618.062
2016	744	Convocatoria de Proyectos de Ciencia, Tecnología e Innovación en Salud	PROTOCOLO MULTIDISCIPLINARIO DE MANEJO DE PACIENTES CON ANEURISMA CEREBRAL NO ROTO	Femenino	293.186	0	375.099	668.285
2016	744	Convocatoria de Proyectos de Ciencia, Tecnología e Innovación en Salud	RESPUESTA AUTOINMUNE EN INDIVIDUOS INFECTADOS CON EL VIRUS DEL ZIKA (RAIZ)	Femenino	349.932	0	360.433	710.364
2016	744	Convocatoria de Proyectos de Ciencia, Tecnología e Innovación en Salud	ANÁLISIS DE LA EXPERIENCIA DE IMPLEMENTACIÓN DEL MODELO INTEGRAL DE ATENCIÓN EN SALUD (MIAS) EN EL GUAINÍA	Femenino	337.355	0	156.048	493.403
2016	744	Convocatoria de Proyectos de Ciencia, Tecnología e Innovación en Salud	RESONANCIA MAGNÉTICA CARDIOVASCULAR COMO PREDICTOR DE MUERTE SÚBITA EN ENFERMEDAD DE CHAGAS	Masculino	345.894	0	152.3	498.194
2016	744	Convocatoria de Proyectos de Ciencia, Tecnología e Innovación en Salud	PREVALENCIA DE TUBERCULOSIS BOVINA LATENTE Y ACTIVA ENTRE TRABAJADORES EXPUESTOS A BOVINOS EN FINCAS LECHERAS DE ANTIOQUIA, COLOMBIA	Femenino	346.488	0	236.868	583.357
2016	744	Convocatoria de Proyectos de Ciencia, Tecnología e Innovación en Salud	DESARROLLO DE UN SISTEMA INTEGRADO DE MONITOREO DE ACTIVIDAD CEREBRAL A PARTIR DE REGISTROS ELECTROENCEFALOGRÁFICOS EN PACIENTES BAJO ANESTESIA GENERAL PARA AMBIENTES QUIRÚRGICOS	Masculino	316.699	0	423.026	739.725
2016	744	Convocatoria de Proyectos de Ciencia, Tecnología e Innovación en Salud	ESTUDIO PILOTO Y ENSAYO CLÍNICO DE UN PROGRAMA BASADO EN INTERNET PARA LA PREVENCIÓN E INTERVENCIÓN TEMPRANA DE LA DEPRESIÓN EN ADOLESCENTES	Masculino	340.296	0	410.461	750.757
2016	744	Convocatoria de Proyectos de Ciencia, Tecnología e Innovación en Salud	EVALUACIÓN DE LA COAGULACIÓN MEJORADA PARA REMOCIÓN DE PLAGUICIDAS EN AGUA COMO ESTRATEGIA DE MITIGACIÓN DE FACTORES AMBIENTALES CON INCIDENCIA EN LA SALUD	Femenino	322.668	0	235.614	558.281
2016	744	Convocatoria de Proyectos de Ciencia, Tecnología e Innovación en Salud	ESTIMULACIÓN ELECTRICA TRANSCRANEAL EN ENFERMEDADES NEURODEGENERATIVAS: ABORDAJE MULTINIVEL EN LA ENFERMEDAD DE PARKINSON Y LA DEMENCIA FRONTOTEMPORAL	Masculino	332.219	0	593.571	925.79
2016	744	Convocatoria de Proyectos de Ciencia, Tecnología e Innovación en Salud	EVALUACIÓN DE UNA INTERVENCIÓN COGNITIVO-CONDUCTUAL PARA VÍCTIMAS DE VIOLENCIA INTRAFAMILIAR EN CALI Y TULUÁ, VALLE DEL CAUCA, COLOMBIA	Femenino	348.909	0	212.537	561.446
2016	744	Convocatoria de Proyectos de Ciencia, Tecnología e Innovación en Salud	CARACTERIZACIÓN DE LA CONECTIVIDAD ESTRUCTURAL Y FUNCIONAL DEL SISTEMA RETICULAR ASCENDENTE POR MEDIO DE RESONANCIA MAGNÉTICA CON TRACTOGRAFÍA Y BOLD, PARA LA PREDICCIÓN DEL ESTADO DE CONCIENCIA EN PACIENTES POSREANIMACIÓN O CON LESIÓN CEREBRAL TRAUMÁTICA	Masculino	303.664	0	288.523	592.186
2016	744	Convocatoria de Proyectos de Ciencia, Tecnología e Innovación en Salud	DETECCIÓN Y CARACTERIZACIÓN DE FENOTIPOS DE RESISTENCIA INTERMEDIA HETEROGÉNEA A LA VANCOMICINA (HVISA) EN CEPAS DE STAPHYLOCOCCUS AUREUS RESISTENTE A METICILINA (SARM) CAUSANTES DE BACTEREMIA	Femenino	348.252	0	996.275	1344.53
2016	744	Convocatoria de Proyectos de Ciencia, Tecnología e Innovación en Salud	DIAGNÓSTICO MOLECULAR BASADO EN SECUENCIACIÓN MASIVA PARALELA (SMP) DE LA RETINITIS PIGMENTOSA: APROXIMACIÓN AL DIAGNÓSTICO DE ENFERMEDADES HUÉRFANAS	Femenino	308.088	0	802.367	1110.46
2016	744	Convocatoria de Proyectos de Ciencia, Tecnología e Innovación en Salud	DESARROLLO DE UN SISTEMA DE SOPORTE CLÍNICO BASADO EN EL PROCESAMIENTO ESTOCÁSTICO PARA MEJORAR LA RESOLUCIÓN ESPACIAL DE LA RESONANCIA MAGNÉTICA ESTRUCTURAL Y DE DIFUSIÓN CON APLICACIÓN AL PROCEDIMIENTO DE ABLACIÓN DE TUMORES	Masculino	333.171	0	263.49	596.661
2016	744	Convocatoria de Proyectos de Ciencia, Tecnología e Innovación en Salud	ESTUDIO DE LA INSTITUCIONALIZACIÓN TEMPRANA: REDES NEURONALES, COGNICIÓN SOCIAL Y FUNCIONES EJECUTIVAS EN ADOLESCENTES "BAJO MEDIDA DE VULNERABILIDAD Y ADOPTABILIDAD"	Masculino	296.502	0	492.948	789.451
2016	744	Convocatoria de Proyectos de Ciencia, Tecnología e Innovación en Salud	DESARROLLO DE UN SISTEMA DE APOYO AL DIAGNÓSTICO NO INVASIVO DE PACIENTES CON EPILEPSIA FÁRMACO-RESISTENTE ASOCIADA A DISPLASIAS CORTICALES CEREBRALES: MÉTODO COSTO-EFECTIVO BASADO EN PROCESAMIENTO DE IMÁGENES DE RESONANCIA MAGNÉTICA	Masculino	342.292	0	304.324	646.616
2016	744	Convocatoria de Proyectos de Ciencia, Tecnología e Innovación en Salud	DESARROLLO DE UN SISTEMA DE IDENTIFICACIÓN DE ESTRUCTURAS NERVIOSAS EN IMÁGENES DE ULTRASONIDO PARA LA ASISTENCIA DEL BLOQUEO DE NERVIOS PERIFÉRICOS. APLICACIÓN AL TRATAMIENTO DE DOLOR AGUDO TRAUMÁTICO Y PREVENCIÓN DEL DOLOR NEUROPÁTICO CRÓNICO	Masculino	347.94	0	603.964	951.904
2016	744	Convocatoria de Proyectos de Ciencia, Tecnología e Innovación en Salud	INMUNOMODULACIÓN MATERNA Y NEONATAL POR INFECCIÓN PLASMODIAL PLACENTARIA Y GEOHELMINTIASIS MATERNA Y SU EFECTO SOBRE LA RESPUESTA INMUNE FRENTE A ANTÍGENOS VACUNALES	Femenino	348.776	0	213.814	562.59
2016	744	Convocatoria de Proyectos de Ciencia, Tecnología e Innovación en Salud	GENETIC DISSECTION OF INBORN ERRORS OF INNATE IMMUNITY	Masculino	348.819	0	362.598	711.417
2016	744	Convocatoria de Proyectos de Ciencia, Tecnología e Innovación en Salud	DUAL ELECTROCHEMICAL MAGNETO-NANOSENSOR FOR DIFFERENTIAL DIAGNOSIS OF ZIKA VIRUS	Masculino	331.916	0	311.013	642.929
2016	744	Convocatoria de Proyectos de Ciencia, Tecnología e Innovación en Salud	CARACTERÍSTICAS DE ESTRUCTURAS ALTERNATIVAS DE DISTRIBUCIÓN DE ALIMENTOS EN COLOMBIA Y SU POTENCIAL PARA LA CONSTRUCCIÓN DE POLÍTICAS PÚBLICAS DE SOBERANÍA Y SEGURIDAD ALIMENTARIA Y NUTRICIONAL	Femenino	347.532	0	328.245	675.777
2016	744	Convocatoria de Proyectos de Ciencia, Tecnología e Innovación en Salud	DISEÑO DE UNA FORMULACIÓN LIPOSOMAL DE PÉPTIDOS BIOACTIVOS COMO UNA ESTRATEGIA PARA MEJORAR LA SELECTIVIDAD DE LOS TRATAMIENTOS ANTITUMORALES EN CÁNCER DE PIEL	Femenino	345.178	0	216.795	561.973
2016	744	Convocatoria de Proyectos de Ciencia, Tecnología e Innovación en Salud	VARIABLES HEMODINÁMICAS Y RIGIDEZ ARTERIAL EN MUJERES EN RIESGO DE TRASTORNOS HIPERTENSIVOS ASOCIADOS AL EMBARAZO EN CENTROS DE REFERENCIA DE LA CIUDAD DE MEDELLÍN	Femenino	349.972	0	242.271	592.243
2016	744	Convocatoria de Proyectos de Ciencia, Tecnología e Innovación en Salud	DESARROLLO DE UN SISTEMA DE SOPORTE DIAGNÓSTICO Y DETECCIÓN TEMPRANA DE LA ENFERMEDAD DE ALZHEIMER BASADO EN MEDIDAS DE CONECTIVIDAD FUNCIONAL A PARTIR DE REGISTROS ELECTROENCEFALOGRÁFICOS EN ESTADO DE REPOSO	Masculino	316.946	0	222.324	539.27
2016	744	Convocatoria de Proyectos de Ciencia, Tecnología e Innovación en Salud	DESARROLLO DE UN NANOSISTEMA POLIMÉRICO CONDUCTOR PARA INTERVENIR PATRONES TISULARES EN EL SISTEMA EXCITO-CONDUCTOR COMO TERAPIA A LOS BLOQUEOS CARDIACOS, EVALUADOS SOBRE MODELOS IN VITRO DE COCULTIVOS DE CÉLULAS CARDIACAS - PLATAFORMA BAP (BIOANTIBLOCKIN	Masculino	345.134	0	500.715	845.849
2016	744	Convocatoria de Proyectos de Ciencia, Tecnología e Innovación en Salud	TOXICOCINÉTICA Y TOXICODINAMICA DEL MERCURIO: UNA APROXIMACIÓN GENÉTICA	Femenino	349.848	0	667.222	1017.07
2016	744	Convocatoria de Proyectos de Ciencia, Tecnología e Innovación en Salud	EVALUACIÓN DE UN PROGRAMA DE ATENCIÓN EN SALUD COMUNITARIA PARA LA PREVENCIÓN DE DIABETES TIPO 2 Y OTROS FACTORES DE RIESGO CARDIOMETABÓLICO EN PERSONAS ADULTAS EN LOS DISTRITOS DE BARRANQUILLA Y BOGOTÁ. ENERO 2017 - DICIEMBRE 2019. PROYECTO PREDICOL	Femenino	349.631	0	324.067	673.699
2016	744	Convocatoria de Proyectos de Ciencia, Tecnología e Innovación en Salud	LA PREPARACIÓN COMUNITARIA EN FAMILIAS Y CUIDADORES PARA LA ATENCIÓN Y PREVENCIÓN DE LA ENFERMEDAD DE HUNTINGTON EN LA REGIÓN CARIBE COLOMBIANA	Femenino	200.619	0	149.734	350.353
2016	744	Convocatoria de Proyectos de Ciencia, Tecnología e Innovación en Salud	APOYO A LA TERAPIA DE REHABILITACIÓN DEL LENGUAJE ORAL Y ESCRITO EN NIÑOS CON DISCAPACIDAD AUDITIVA	Masculino	300.715	0	464.688	765.403
2016	744	Convocatoria de Proyectos de Ciencia, Tecnología e Innovación en Salud	DERIVADOS ACELULARES DE LAS CÉLULAS MADRE MESENQUIMÁTICAS: UN NUEVO PRODUCTO ALTERNATIVO Y DE POTENCIAL MASIFICACIÓN PARA EL TRATAMIENTO DE ÚLCERAS DE PIE DIABÉTICO TIPO 1 Y 2	Femenino	329.668	0	413.458	743.126
2016	744	Convocatoria de Proyectos de Ciencia, Tecnología e Innovación en Salud	DINÁMICA DE LAS INFECCIONES SUB-MICROSCÓPICAS POR PLASMODIUM SPP. EN UNA ZONA ENDÉMICA PARA MALARIA EN COLOMBIA	Masculino	349.853	0	197.321	547.174
2016	744	Convocatoria de Proyectos de Ciencia, Tecnología e Innovación en Salud	EFECTO DE LA VITAMINA D SOBRE LA EXPRESIÓN DE GENES INVOLUCRADOS EN LA TRANSFERENCIA DEL VIH-1 DESDE LAS CÉLULAS DENDRÍTICAS A LOS LINFOCITOS T	Femenino	350	0	224.089	574.089
2016	744	Convocatoria de Proyectos de Ciencia, Tecnología e Innovación en Salud	ESTIMACIÓN DE RIESGO DE CÁNCER POR EXPOSICIÓN A RECONOCIDOS CARCINÓGENOS ASOCIADOS AL MATERIAL PARTICULADO RESPIRABLE EN EL ÁREA METROPOLITANA DEL VALLE DE ABURRÁ (AMVA)- ANTIOQUIA	Masculino	330.661	0	305.945	636.606
2016	744	Convocatoria de Proyectos de Ciencia, Tecnología e Innovación en Salud	PREVALENCIA Y CARACTERIZACIÓN MOLECULAR DE CHLAMYDIA TRACOMATIS Y NEISSERIA GONORRHOEAE EN HABITANTES DE CALLE Y POBLACIÓN VULNERABLE DE LA CIUDAD DE MEDELLÍN	Femenino	229.582	0	150.772	380.354
2016	744	Convocatoria de Proyectos de Ciencia, Tecnología e Innovación en Salud	PROPUESTA DE UN MODELO DE SALUD DESDE LOS ENFOQUES SALUD INTERCULTURAL Y ENFERMERÍA TRANSCULTURAL PARA LA POBLACIÓN INDÍGENA ETTE ENNAKA DEL DEPARTAMENTO DEL MAGDALENA	Masculino	232.01	0	223.411	455.421
2016	744	Convocatoria de Proyectos de Ciencia, Tecnología e Innovación en Salud	DISEÑO Y VALIDACIÓN DE DISPOSITIVOS ELECTRÓNICOS E-SPPB PARA LA EVALUACIÓN DE LA CAPACIDAD FUNCIONAL EN ADULTOS MAYORES DEL DEPARTAMENTO DE CALDAS	Masculino	316.259	0	194.159	510.418
2016	744	Convocatoria de Proyectos de Ciencia, Tecnología e Innovación en Salud	BIOCONJUGADOS DE PÉPTIDOS IB-M CON NANOPARTÍCULAS MAGNÉTICAS BIOCOMPATIBLES COMO COMPUESTOS ANTIBACTERIANOS ALTERNATIVOS CONTRA ESCHERICHIA COLI O157:H7	Femenino	279.348	0	511.056	790.404
2016	744	Convocatoria de Proyectos de Ciencia, Tecnología e Innovación en Salud	IDENTIFICACIÓN DE FACTORES DE DESEMPEÑO AMBIENTAL (ACUSTICO, TÉRMICO Y VISUAL) DETERMINANTES DE LA SALUD DE DOCENTES Y ESTUDIANTES DE ESCUELAS PÚBLICAS DE BOGOTÁ, MEDELLÍN Y CALÍ: LINEA BASE PARA EL ANÁLISIS DE IMPACTO DE LA POLÍTICA PÚBLICA SEGÚN NORMA NTC4595	Femenino	373.493	0	723.33	1096.82
2016	744	Convocatoria de Proyectos de Ciencia, Tecnología e Innovación en Salud	DISEÑO COMPUTACIONAL DE NUEVOS FÁRMACOS MÁS POTENTES Y ESPECÍFICOS PARA EL TRATAMIENTO DE MICOSIS SEVERAS DE RELEVANCIA EPIDEMIOLÓGICA	Masculino	341.414	0	199.18	540.594
2016	745	Convocatoria de Proyectos de Ciencia, Tecnología e Innovación y su Contribución a los Retos de País - Modalidad 2	PROTOTIPO DE UN SISTEMA DE POTABILIZACIÓN DE AGUA PORTÁTIL Y PERSONAL CON SENSORES DE TOXICIDAD INCORPORADOS PARA LAS FUERZAS ARMADAS DE COLOMBIA	Masculino	199.311	0	277.807	477.119
2016	745	Convocatoria de Proyectos de Ciencia, Tecnología e Innovación y su Contribución a los Retos de País - Modalidad 2	EFECTOS DE LA ESTIMULACIÓN TRANSCUTÁNEA DEL NERVIO VAGO EN EL TRATAMIENTO DEL TRANSTORNO DE ESTRÉS POSTRAUMÁTICO	Femenino	339.805	0	312.899	652.705
2016	745	Convocatoria de Proyectos de Ciencia, Tecnología e Innovación y su Contribución a los Retos de País - Modalidad 2	MITOPROTECCIÓN POR ANTIOXIDANTES MITOCONDRIALES EN CARDIOMIOCITOS Y NEURONAS INFECTADAS CON TRYPANOSOMA CRUZI	Masculino	338.972	0	496.137	835.109
2016	745	Convocatoria de Proyectos de Ciencia, Tecnología e Innovación y su Contribución a los Retos de País - Modalidad 2	EL OCASO DE LA UTOPÍA ANTISISTÉMICA: EL CONFLICTO, LA UNIVERSIDAD Y LA APUESTA POR LA PAZ EN COLOMBIA 1968-1998	Masculino	339.806	0	376.36	716.166
2016	745	Convocatoria de Proyectos de Ciencia, Tecnología e Innovación y su Contribución a los Retos de País - Modalidad 2	RECONSTRUCCIÓN DE LA MEMORIA HISTÓRICA DE LA ASOCIACIÓN CAMPESINA DEL VALLE DEL RÍO CIMITARRA - ACVC DESDE UN ENFOQUE DE GÉNERO	Masculino	338.791	0	644.764	983.555
2016	745	Convocatoria de Proyectos de Ciencia, Tecnología e Innovación y su Contribución a los Retos de País - Modalidad 2	PRECISIÓN CONCEPTUAL EN EL MARCO DE LA SALUD SEXUAL	Femenino	233.958	0	176.764	410.722
2016	745	Convocatoria de Proyectos de Ciencia, Tecnología e Innovación y su Contribución a los Retos de País - Modalidad 2	FORMALIZACIÓN DE DERECHOS DE PROPIEDAD AGRARIA E (IN)SEGURIDAD: ¿UNA RELACIÓN DE DOBLE VÍA?	Femenino	337.971	0	253.798	591.769
2016	745	Convocatoria de Proyectos de Ciencia, Tecnología e Innovación y su Contribución a los Retos de País - Modalidad 1	EMISIÓN EN SISTEMAS DE QUBITS SUPERCONDUCTORES ACOPLADOS A LA RADIACIÓN	Masculino	194.175	0	234.355	428.529
2016	745	Convocatoria de Proyectos de Ciencia, Tecnología e Innovación y su Contribución a los Retos de País - Modalidad 1	ESTUDIO GENÓMICO Y EPIGENÉTICO EN NODOS DE UNA RED IDENTIFICADA PARA LA ENFERMEDAD DE ALZHEIMER EN PACIENTES COLOMBIANOS	Masculino	194.175	0	388.438	582.613
2016	745	Convocatoria de Proyectos de Ciencia, Tecnología e Innovación y su Contribución a los Retos de País - Modalidad 1	CONTRIBUCIÓN AL ESTUDIO DE LA GENERACIÓN DE HOMOQUIRALIDAD DE AMINOÁCIDOS EN CONDICIONES PREBIÓTICAS. ABORDAJE DESDE LAS REDES CONCEPTUALES Y ESTEQUIOMÉTRICAS	Masculino	89.3204	0	98.7955	188.116
2016	745	Convocatoria de Proyectos de Ciencia, Tecnología e Innovación y su Contribución a los Retos de País - Modalidad 1	APROXIMACIÓN METABOLÓMICA Y PROTEÓMICA DE EXPRESIÓN DIFERENCIAL EN LA PRODUCCIÓN DE METABOLITOS SECUNDARIOS EN CULTIVOS IN VITRO DE PIPER CUMANENSE SOMETIDOS A DIFERENTES FACTORES ABIÓTICOS	Masculino	194.151	0	1690.29	1884.44
2016	745	Convocatoria de Proyectos de Ciencia, Tecnología e Innovación y su Contribución a los Retos de País - Modalidad 1	DESARROLLO DE UN INSTRUMENTO PROTOTIPO PARA LA DETECCIÓN DE ARTEFACTOS EXPLOSIVOS IMPROVISADOS POR RETRODISPERSIÓN DE NEUTRONES TÉRMICOS	Masculino	194	50	189.487	433.487
2016	745	Convocatoria de Proyectos de Ciencia, Tecnología e Innovación y su Contribución a los Retos de País - Modalidad 1	OPTIMIZACIÓN Y CONTROL DE REACCIONES DE POLIMERIZACIÓN EN EMULSIÓN POR PROCESOS EN SEMILOTES	Masculino	193.282	97.36	222.568	513.211
2016	745	Convocatoria de Proyectos de Ciencia, Tecnología e Innovación y su Contribución a los Retos de País - Modalidad 1	DISEÑO DE UN INSECTICIDA PARA AEDES AEGYPTI A PARTIR DE LA ALTERACIÓN MITOCONDRIAL INDUCIDA POR METABOLITOS SECUNDARIOS DE PLANTAS MEDICINALES	Femenino	194.151	0	464.348	658.5
2016	745	Convocatoria de Proyectos de Ciencia, Tecnología e Innovación y su Contribución a los Retos de País - Modalidad 1	RECUBRIMIENTOS CERÁMICOS NANOESTRUCTURADOS DEPOSITADOS MEDIANTE PROYECCIÓN TÉRMICA, UNA ALTERNATIVA PARA LA SUSTITUCIÓN DE TECNOLOGÍAS CONVENCIONALES COMO EL CROMADO	Masculino	192.437	47.4356	263.776	503.648
2016	745	Convocatoria de Proyectos de Ciencia, Tecnología e Innovación y su Contribución a los Retos de País - Modalidad 1	EFECTO DE NANOTUBOS DE CARBONO EN LAS PROPIEDADES TÉRMICAS Y ELÉCTRICAS DE ELECTROLITOS POLIMÉRICOS PEO:CF3COOLI	Masculino	194.175	0	161.334	355.509
2016	745	Convocatoria de Proyectos de Ciencia, Tecnología e Innovación y su Contribución a los Retos de País - Modalidad 1	EXCITACIONES ELECTROMAGNÉTICAS Y RESPUESTA ÓPTICA DE SISTEMAS DE BAJA DIMENSIONALIDAD CONFORMADOS POR MATERIALES DISPERSIVOS EN PRESENCIA DE PROPIEDADES TOPOLÓGICAS NO CONVENCIONALES Y EFECTOS DE INTERACCIÓN ESPÍN-ÓRBITA	Masculino	193.67	0	432.394	626.064
2016	745	Convocatoria de Proyectos de Ciencia, Tecnología e Innovación y su Contribución a los Retos de País - Modalidad 1	NUEVAS COMBI-LIPASAS APLICADAS A LA SÍNTESIS DE BIODIESEL: DISEÑO Y EXPLORACIÓN DE LAS CAUSAS DEL INCREMENTO EN LA EFICIENCIA CATALÍTICA	Masculino	194.174	0	235.669	429.843
2016	745	Convocatoria de Proyectos de Ciencia, Tecnología e Innovación y su Contribución a los Retos de País - Modalidad 1	SISTEMA DE MONITOREO EN LÍNEA PARA LA ESTIMACIÓN DE LA VIDA ÚTIL DE TRANSFORMADORES DE POTENCIA	Masculino	184.409	0	86	270.409
2016	745	Convocatoria de Proyectos de Ciencia, Tecnología e Innovación y su Contribución a los Retos de País - Modalidad 1	GESTIÓN DE LA RESILIENCIA EN SISTEMAS DE DRENAJE URBANO	Masculino	194	0	144	338
2016	745	Convocatoria de Proyectos de Ciencia, Tecnología e Innovación y su Contribución a los Retos de País - Modalidad 1	EVALUACIÓN Y MONITOREO DE LA INTEGRIDAD ESTRUCTURAL DE PUENTES PREESFORZADOS	Femenino	193.984	0	237.142	431.126
2016	745	Convocatoria de Proyectos de Ciencia, Tecnología e Innovación y su Contribución a los Retos de País - Modalidad 1	DESARROLLO DE SISTEMAS DE FIJACIÓN EXTERNA DE FIBRA DE CARBONO PARA TRANSPORTE OSEO	Masculino	192.961	0	120	312.961
2016	745	Convocatoria de Proyectos de Ciencia, Tecnología e Innovación y su Contribución a los Retos de País - Modalidad 1	EFECTO DE LA CARBONILACIÓN DE ANKIRINA R POR 4-HIDROXI-2-NONENAL SOBRE LA FORMACIÓN DE COMPLEJOS DE PROTEÍNAS DE MEMBRANA DE ERITROCITOS HUMANOS	Masculino	194.175	0	520	714.175
2016	745	Convocatoria de Proyectos de Ciencia, Tecnología e Innovación y su Contribución a los Retos de País - Modalidad 1	CARACTERIZACIÓN AB INITIO DE CLÚSTERES DE COBRE SOBRE LA SUPERFICIE DE UN ÓXIDO METÁLICO, PARA POTENCIALES APLICACIONES EN DESCONTAMINACIÓN MEDIANTE FOTOCATÁLISIS	Masculino	194.1	0	136	330.1
2016	745	Convocatoria de Proyectos de Ciencia, Tecnología e Innovación y su Contribución a los Retos de País - Modalidad 1	GENERACIÓN DE ENERGÍA ELÉCTRICA A PARTIR DE LA DESALINIZACIÓN DE AGUAS CIANURADAS Y MARINAS MEDIANTE PROCESOS DE OSMOTICOS	Masculino	193.533	0	191.105	384.638
2016	745	Convocatoria de Proyectos de Ciencia, Tecnología e Innovación y su Contribución a los Retos de País - Modalidad 1	DISEÑO Y PUESTA EN MARCHA DE UNA PLANTA PILOTO PARA POTABILIZACIÓN DE EFLUENTES LÍQUIDOS POR FOTOCATÁLISIS SOLAR	Masculino	193.825	0	266.652	460.477
2016	745	Convocatoria de Proyectos de Ciencia, Tecnología e Innovación y su Contribución a los Retos de País - Modalidad 1	MODELADO COMPUTACIONAL PARA SIMULAR LA DISTRIBUCIÓN DE CONTAMINANTES LÍQUIDOS Y SUS EFECTOS EN LA DINÁMICA POBLACIONAL DE UN CONJUNTO DE ESPECIES QUE HABITAN SUPERFICIALMENTE EN UN MEDIO ACUÁTICO	Femenino	193.691	0	91.2	284.891
2016	745	Convocatoria de Proyectos de Ciencia, Tecnología e Innovación y su Contribución a los Retos de País - Modalidad 1	SÍNTESIS Y ESTUDIO DE LAS PROPIEDADES ANTICANCERÍGENAS DE DERIVADOS DE S-ALILCISTEÍNA	Masculino	194.098	0	284.027	478.125
2016	745	Convocatoria de Proyectos de Ciencia, Tecnología e Innovación y su Contribución a los Retos de País - Modalidad 1	INTERACCIONES MOLECULARES DE ANTIINFLAMATORIOS NO ESTEROIDEOS (AINES) CON MODELOS DE MEMBRANAS FOSFOLIPÍDICAS EN AMBIENTE ACUOSO	Masculino	194.175	0	159.318	353.493
2016	745	Convocatoria de Proyectos de Ciencia, Tecnología e Innovación y su Contribución a los Retos de País - Modalidad 1	LAS MOSCAS DE LAS FLORES (DIPTERA: SYRPHIDAE) COMO BIOINDICADORAS DE LA CALIDAD DEL AMBIENTE EN ECOSISTEMAS ALTOANDINOS DEL NOROCCIDENTE DE COLOMBIA	Femenino	189.807	0	162.54	352.347
2016	745	Convocatoria de Proyectos de Ciencia, Tecnología e Innovación y su Contribución a los Retos de País - Modalidad 1	CARACTERIZACIÓN MOLECULAR DEL MECANISMO DE ACCIÓN DE COMPUESTOS HÍBRIDOS PRIMAQUINA-QUINOXALINA EN UN MODELO IN VITRO DE MALARIA TISULAR POR PLASMODIUM	Femenino	194.098	0	181.262	375.36
2016	745	Convocatoria de Proyectos de Ciencia, Tecnología e Innovación y su Contribución a los Retos de País - Modalidad 1	CARACTERIZACIÓN DE MODELOS DE FORMACIÓN ESTELAR EN GALAXIAS A TRAVÉS DE LA SIMULACIÓN DE SISTEMAS GALÁCTICOS OBSERVADOS	Masculino	128.935	0	90	218.935
2016	745	Convocatoria de Proyectos de Ciencia, Tecnología e Innovación y su Contribución a los Retos de País - Modalidad 1	EVOLUCIÓN DEL COLOR EN COLIBRÍES	Masculino	192.825	0	86.7032	279.529
2016	745	Convocatoria de Proyectos de Ciencia, Tecnología e Innovación y su Contribución a los Retos de País - Modalidad 1	CARACTERIZACIÓN COMPUTACIONAL Y EXPERIMENTAL DE SISTEMAS HÍBRIDOS METAL-NANOTUBOS DE CARBONO (M-NTC) CON POTENCIAL APLICACIÓN EN SISTEMAS ELECTROMAGNÉTICOS Y BIOMÉDICOS	Masculino	194.174	0	358.042	552.216
2016	745	Convocatoria de Proyectos de Ciencia, Tecnología e Innovación y su Contribución a los Retos de País - Modalidad 1	INHIBICIÓN ALOSTÉRICA DEL DOMINIO PLECKSTRIN DE LA QUINASA AKT-LIKE DE TRYPANOSOMA CRUZI COMO NUEVA ESTRATEGIA TERAPÉUTICA PARA LA ENFERMEDAD DE CHAGAS	Masculino	194.173	0	108.727	302.9
2016	745	Convocatoria de Proyectos de Ciencia, Tecnología e Innovación y su Contribución a los Retos de País - Modalidad 1	ESTABILIZACIÓN DE UN INGREDIENTE NATURAL PROVENIENTE DEL ANNATO (BIXA ORELLANA) POR MEDIO DEL MÉTODO DE MICROENCAPSULACIÓN POR GELACIÓN IONOTRÓPICA Y EVALUACIÓN DE SU EFICACIA EN UNA MATRIZ CÁRNICA	Femenino	193.977	0	179.231	373.208
2016	745	Convocatoria de Proyectos de Ciencia, Tecnología e Innovación y su Contribución a los Retos de País - Modalidad 1	MEJORAMIENTO DE LAS PROPIEDADES SUPERFICIALES DE ALEACIONES DE MAGNESIO MEDIANTE RECUBRIMIENTOS COMPUESTOS NI-P-TIO2	Masculino	193.057	53.7138	199.114	445.885
2016	745	Convocatoria de Proyectos de Ciencia, Tecnología e Innovación y su Contribución a los Retos de País - Modalidad 1	DESARROLLO DE SUSTITUTOS ÓSEOS COMPUESTOS DE POLÍMEROS NATURALES Y NANOFIBRAS DE HIDROXIAPATITA	Femenino	193.977	62.23	248.074	504.281
2016	745	Convocatoria de Proyectos de Ciencia, Tecnología e Innovación y su Contribución a los Retos de País - Modalidad 1	EVALUACIÓN DE CONSORCIOS Y ESPECIES FÚNGICAS INDIVIDUALES EN LA DEGRADACIÓN DE UNA MEZCLA BINARIA DE COLORANTES SINTÉTICOS	Femenino	194.175	0	246.15	440.324
2016	745	Convocatoria de Proyectos de Ciencia, Tecnología e Innovación y su Contribución a los Retos de País - Modalidad 1	MODELAMIENTO DEL ESLABÓN DE ABASTECIMIENTO PARA UNA CADENA DE SUMINISTRO DE BIOCOMBUSTIBLE A PARTIR DE RESIDUOS DE CAFÉ, INTEGRANDO DECISIONES DE INSTALACIONES, RUTEO E INVENTARIOS, BAJO UN ENFOQUE ECONÓMICO-AMBIENTAL. APLICACIONES EN EL EJE CAFETERO COLOMBIANO	Masculino	162.744	67.5	279.674	509.918
2016	745	Convocatoria de Proyectos de Ciencia, Tecnología e Innovación y su Contribución a los Retos de País - Modalidad 1	OBTENCAO DO TRANSCRITOMA DOS ESTAGIOS LARVAIS DA BROCA DO CAFE (HYPOTHENEMUS HAMPEI) E SELECAO DE GENES ALVO PARA SILECIAMENTO GENICO (RNAI)	Masculino	192.6	0	366.162	558.762
2016	745	Convocatoria de Proyectos de Ciencia, Tecnología e Innovación y su Contribución a los Retos de País - Modalidad 1	DISEÑO DE NANO PARTÍCULAS DE ORO BIOFUNCIONALIZADAS Y ESTIMULADAS MEDIANTE CAMPOS ELECTROMAGNÉTICOS. EVALUACIÓN DE SU EFECTO EN CÉLULAS TUMORALES DE PIEL	Femenino	194	0	217.015	411.015
2016	745	Convocatoria de Proyectos de Ciencia, Tecnología e Innovación y su Contribución a los Retos de País - Modalidad 1	ESTUDIO PARA POTENCIALIZAR LA ACCIÓN FUMIGANTE SOBRE SITOPHILUS ZEAMAIS Y TRIBOLIUM CASTANEUM DE SUSTANCIAS DERIVADAS DE ACEITES ESENCIALES Y APROXIMACIÓN A LOS MECANISMOS DE ACCIÓN	Femenino	193.67	0	243.914	437.584
2016	745	Convocatoria de Proyectos de Ciencia, Tecnología e Innovación y su Contribución a los Retos de País - Modalidad 1	ANÁLISIS TRANSCRIPTÓMICO Y PROTEÓMICO DE LA RESPUESTA NEUROPROTECTORA INDUCIDA POR EL ESTEROIDE TIBOLONA EN ASTROCITOS HUMANOS	Femenino	194.151	0	116.654	310.805
2016	745	Convocatoria de Proyectos de Ciencia, Tecnología e Innovación y su Contribución a los Retos de País - Modalidad 1	PROTOTIPO PARA EL TRATAMIENTO DE MATERIAL PARTICULADO CON DESCARGAS DE BARRERA DIELÉCTRICA	Masculino	193.992	0	481.718	675.71
2016	745	Convocatoria de Proyectos de Ciencia, Tecnología e Innovación y su Contribución a los Retos de País - Modalidad 1	IDENTIFICACIÓN DE BIOMARCADORES DE EVOLUCIÓN Y ADAPTACIÓN DE TU-BERCULOSIS RESISTENTE A RIFAMPICINA BASADA EN EXPRESIÓN DE GENES DE RESISTENCIA/ VIRULENCIA/ FITNESS Y EN LIPIDOMICA COMPARATIVA: QRT-PCR Y HPLC-MSN	Femenino	194.157	0	169.83	363.987
2016	745	Convocatoria de Proyectos de Ciencia, Tecnología e Innovación y su Contribución a los Retos de País - Modalidad 1	SIMULACIONES Y OBSERVACIONES DEL UNIVERSO A GRAN ESCALA	Masculino	190.46	0	181.298	371.758
2016	745	Convocatoria de Proyectos de Ciencia, Tecnología e Innovación y su Contribución a los Retos de País - Modalidad 1	CARACTERIZACIÓN DE LA VÍA DE CATABOLISMO DE PIRIMIDINAS EN PLANTAS Y EVALUACIÓN PRELIMINAR DE SU PARTICIPACIÓN EN ESTRÉS ABIÓTICO	Femenino	148.78	0	144.252	293.031
2016	745	Convocatoria de Proyectos de Ciencia, Tecnología e Innovación y su Contribución a los Retos de País - Modalidad 1	CAFES	Masculino	193.65	173.505	504.663	871.818
2016	745	Convocatoria de Proyectos de Ciencia, Tecnología e Innovación y su Contribución a los Retos de País - Modalidad 1	ESTUDIO MAGNETO-REOLÓGICO DE SUSPENSIONES DE FIBRAS DE CELULOSA MODIFICADAS CON NANOPARTÍCULAS MAGNÉTICAS PARA LA OBTENCIÓN DE PAPEL MAGNÉTICO	Masculino	192.108	0	210.77	402.878
2016	745	Convocatoria de Proyectos de Ciencia, Tecnología e Innovación y su Contribución a los Retos de País - Modalidad 1	DISEÑO, CONSTRUCCIÓN Y OPERACIÓN DE UN REACTOR DE TIPO AUGER PARA LA PIRÓLISIS DE RESIDUOS SÓLIDOS URBANOS Y LA OBTENCIÓN DE COMBUSTIBLES DE SEGUNDA GENERACIÓN	Masculino	193.991	0	117.545	311.536
2016	745	Convocatoria de Proyectos de Ciencia, Tecnología e Innovación y su Contribución a los Retos de País - Modalidad 1	DESARROLLO DE RECUBRIMIENTOS FUNCIONALES SOBRE ESMALTES CERÁMICOS VÍTREOS USANDO TÉCNICAS DE DEPOSICIÓN DE SOLUCIONES QUÍMICAS	Masculino	193.567	0	231.353	424.92
2016	745	Convocatoria de Proyectos de Ciencia, Tecnología e Innovación y su Contribución a los Retos de País - Modalidad 1	BIOMIMETIZACIÓN DE UN METAL CELULAR BIODEGRADABLE PARA REGENERACIÓN OSEA A PARTIR DE ALEACIONES DE MAGNESIO	Femenino	193.068	149.601	307.265	649.935
2016	745	Convocatoria de Proyectos de Ciencia, Tecnología e Innovación y su Contribución a los Retos de País - Modalidad 1	DESARROLLO DE ELECTRODOS PARA SUPERCONDENSADORES A PARTIR DE MATERIALES CARBONOSOS AVANZADOS (GRAFENOS Y NANOTUBOS) OBTENIDOS POR SÍNTESIS FÍSICO-QUÍMICA (CVD & HUMMERS)	Masculino	193.796	0	222.321	416.117
2016	745	Convocatoria de Proyectos de Ciencia, Tecnología e Innovación y su Contribución a los Retos de País - Modalidad 1	TURBULENCIA Y MECANISMOS DE DISIPACIÓN DE ENERGÍA DE ONDAS GRAVITATORIAS E INFRAGRAVITATORIAS EN LA ZONA DE ROMPIENTES	Masculino	178.69	0	134.49	313.18
2016	745	Convocatoria de Proyectos de Ciencia, Tecnología e Innovación y su Contribución a los Retos de País - Modalidad 1	HACÍA EL ENTENDIMIENTO DE LA TURBULENCIA Y LA FLOCULACIÓN EN DESEMBOCADURAS TROPICALES - PROCESOS FUNDAMENTALES EN LA FORMACIÓN DE ZONAS DE MÁXIMA TURBIDEZ Y EL TRANSPORTE DE SEDIMENTOS	Masculino	193.906	0	203.555	397.461
2016	745	Convocatoria de Proyectos de Ciencia, Tecnología e Innovación y su Contribución a los Retos de País - Modalidad 1	SOBRE PROCESOS DE DIFUSIÓN Y SIMPLIFICACIÓN DE INFORMACIÓN	Masculino	194.161	0	295.623	489.785
2016	745	Convocatoria de Proyectos de Ciencia, Tecnología e Innovación y su Contribución a los Retos de País - Modalidad 1	EFECTO DE LA APLICACIÓN DE RIZOBACTERIAS EN EL MICROBIOMA, DESARROLLO Y SANIDAD DE PLANTAS DE BANANO	Femenino	194.107	0	259.929	454.036
2016	745	Convocatoria de Proyectos de Ciencia, Tecnología e Innovación y su Contribución a los Retos de País - Modalidad 1	TECNOLOGÍA DE COMUNICACIÓN MULTIUSUARIO CON LUZ VISIBLE APLICANDO UN NUEVO RECEPTOR ÓPTICO BASADO EN FOTOMULTIPLICADOR DE SILICIO	Masculino	144.983	0	500.97	645.953
2016	745	Convocatoria de Proyectos de Ciencia, Tecnología e Innovación y su Contribución a los Retos de País - Modalidad 1	CARACTERIZACION OPTICA DE PATRONES MICROSCOPICOS : CONTROL DE CALIDAD DE GEM-FOILS PARA MPGD'S	Masculino	100.062	0	332.726	432.788
2016	745	Convocatoria de Proyectos de Ciencia, Tecnología e Innovación y su Contribución a los Retos de País - Modalidad 1	AISLAMIENTO, CARACTERIZACIÓN Y EVALUACIÓN ANTIBACTERIAL DE PÉPTIDOS ANTIMICROBIALES (DEFENSINAS), DERIVADOS DE LARVAS DE LA MOSCA SARCONESIOPSIS MAGELLANICA (DIPTERA: CALLIPHORIDAE)	Masculino	193.972	0	305.086	499.058
2016	745	Convocatoria de Proyectos de Ciencia, Tecnología e Innovación y su Contribución a los Retos de País - Modalidad 1	EFECTOS DE UN PROGRAMA EDUCATIVO MEDIADO POR LAS TECNOLOGIAS MOVILES PARA PROMOVER ESTILOS DE VIDA SALUDABLE EN MUJERES POSGESTANTES QUE TUVIERON DIABETES GESTACIONAL	Femenino	124.354	0	65.3913	189.745
2016	745	Convocatoria de Proyectos de Ciencia, Tecnología e Innovación y su Contribución a los Retos de País - Modalidad 1	ESTUDIO SOBRE RESISTENCIA INDUCIDA TRANSGENERACIONAL EN LA INTERACCIÓN TOMATE DE ÁRBOL (SOLANUM BETACEUM)- PHYTOPHTHORA INFESTANS SENSU LATO	Masculino	194.175	0	141.025	335.2
2016	745	Convocatoria de Proyectos de Ciencia, Tecnología e Innovación y su Contribución a los Retos de País - Modalidad 1	ESTUDIO DE LA PARTICIPACIÓN DEL SISTEMA UBIQUITINA-PROTEASOMA EN LA INFECCIÓN IN VITRO POR VIRUS CHIKUNGUNYA	Femenino	193.45	0	295.954	489.404
2016	745	Convocatoria de Proyectos de Ciencia, Tecnología e Innovación y su Contribución a los Retos de País - Modalidad 1	CARACTERIZACIÓN AB INITIO DEL COMPUESTO FOTOMAGNÉTICO CONDUCTOR MOLECULAR BPY[(DMIT)2NI]2: EVALUACIÓN DE LAS INTERACCIONES MAGNÉTICAS LOCALES Y DE LA TRANSFERENCIA DE CARGA	Masculino	114.704	0	62.4	177.104
2016	745	Convocatoria de Proyectos de Ciencia, Tecnología e Innovación y su Contribución a los Retos de País - Modalidad 1	CARACTERIZACIÓN DE LOS DETERMINANTES GENÉTICOS ASOCIADOS A LA MULTIRRESISTENCIA EN AISLAMIENTOS CLÍNICOS DE SALMONELLA TYPHIMURIUM RECUPERADOS A PARTIR DEL PROGRAMA DE VIGILANCIA DE ENFERMEDAD DIARREICA AGUDA EN COLOMBIA	Femenino	193.991	0	264.275	458.266
2016	745	Convocatoria de Proyectos de Ciencia, Tecnología e Innovación y su Contribución a los Retos de País - Modalidad 1	ANÁLISIS GENÉTICO Y GENÓMICO DE LA TOLERANCIA AL ALUMINIO EN LA ESPECIE ORYZA GLUMAEPATULA MEDIANTE GBS-GWAS Y RNASEQ	Femenino	194.175	0	316.939	511.114
2016	745	Convocatoria de Proyectos de Ciencia, Tecnología e Innovación y su Contribución a los Retos de País - Modalidad 1	MECANISMOS DE DISEMINACIÓN Y PERSISTENCIA DE CLONES DE ALTO RIESGO DE PSEUDOMONAS AERUGINOSA: MÁS ALLÁ DE LA RESISTENCIA A ANTIMICROBIANOS	Femenino	193.843	0	117.889	311.732
2016	745	Convocatoria de Proyectos de Ciencia, Tecnología e Innovación y su Contribución a los Retos de País - Modalidad 1	DESARROLLO DE UN COMPUESTO POLIMÉRICO COMPOSTABLE PARA APLICACIONES DE PERFILERÍA EN LOS SECTORES DE EMPAQUES Y EMBALAJES	Masculino	194	0	85.7143	279.714
2016	745	Convocatoria de Proyectos de Ciencia, Tecnología e Innovación y su Contribución a los Retos de País - Modalidad 1	INGENIERÍA DE TEJIDOS: DESARROLLO DE INJERTOS VASCULARES DE SUBMUCOSA INTESTINAL PORCINA (SIS) CON CÉLULAS ENDOTELIALES HUMANAS DE LA VENA UMBILICAL (HUVECS) IMPLANTADAS BAJO CONDICIONES DINÁMICAS DE PERFUSIÓN, PARA MEJORAR SU BIOCOMPATIBILIDAD	Masculino	192.684	220.944	269.262	682.89
2016	745	Convocatoria de Proyectos de Ciencia, Tecnología e Innovación y su Contribución a los Retos de País - Modalidad 1	CARTACTERIZACIÓN DEL PROCESO DE APAREAMIENTO DE DOS DEL LOS PRINCIPALES VECTORES DE MALARIA EN COLOMBIA, ANOPHELES ALBIMANUS Y ANOPHELES DARLINGI	Femenino	192.536	0	106.184	298.719
2016	745	Convocatoria de Proyectos de Ciencia, Tecnología e Innovación y su Contribución a los Retos de País - Modalidad 1	APLICACIÓN DE TECNOLOGÍA DE BARRERAS COMO MECANISMO DE CONSERVACIÓN DE UN PRODUCTO MÍNIMAMENTE PROCESADO DE HUMEDAD INTERMEDIA A BASE DE CEBOLLA DE RAMA (ALLIUM FISTULOSUM LINNAEUS), PARA LA INCORPORACIÓN COMO MATERIA PRIMA EN UN CHORIZO TIPO ESTÁNDAR	Femenino	137.802	20.1729	98.9446	256.92
2016	745	Convocatoria de Proyectos de Ciencia, Tecnología e Innovación y su Contribución a los Retos de País - Modalidad 1	SISTEMA DE MEDICIÓN NO INVASIVA DE LA PRESIÓN INTRACRANEAL BASADO EN EL FLUJO DE SANGRE A TRAVÉS DE LA ARTERIA OFTALMICA	Masculino	194	0	88.043	282.043
2016	745	Convocatoria de Proyectos de Ciencia, Tecnología e Innovación y su Contribución a los Retos de País - Modalidad 1	¿ES MYCOBACTERIUM TUBERCULOSIS CON FENOTIPO LATENTE UN ACTOR PRINCIPAL EN LA INFECCIÓN TUBERCULOSA?	Femenino	192.3	0	96.1129	288.413
2016	745	Convocatoria de Proyectos de Ciencia, Tecnología e Innovación y su Contribución a los Retos de País - Modalidad 1	METABOLISMO DE LAS SULFATIDAS, LA GLICÓLISIS Y LA FUNCIÓN MITOCONDRIAL EN LEUCODISTROFIA METACROMÁTICA	Masculino	194.175	0	516.463	710.638
2016	745	Convocatoria de Proyectos de Ciencia, Tecnología e Innovación y su Contribución a los Retos de País - Modalidad 1	DETERMINACIÓN DE ANTICUERPOS NEUTRALIZANTES CONTRA VECTORES VIRALES ADENO-ASOCIADOS EN PACIENTES CON FALLA CARDIACA EN LA FUNDACIÓN CARDIOVASCULAR DE COLOMBIA (ANVIAS)	Masculino	193.281	0	546.336	739.618
2016	745	Convocatoria de Proyectos de Ciencia, Tecnología e Innovación y su Contribución a los Retos de País - Modalidad 2	ESTUDIO DEL USO DE ELICITORES DE ORIGEN BIÓTICO EN EL CLAVEL (DIANTHUS CARYOPHYLLUS L) PARA EL CONTROL DEL MARCHITAMIENTO VASCULAR: UNA ALTERNATIVA AL USO DE FUNGICIDAS DE ORIGEN SINTÉTICO	Masculino	339.8	0	424.741	764.541
2016	745	Convocatoria de Proyectos de Ciencia, Tecnología e Innovación y su Contribución a los Retos de País - Modalidad 2	DESARROLLO DE UN MATERIAL QUIMIO-RESISTIVO PARA LA DETECCIÓN DE MINAS ANTIPERSONALES BASADAS EN EXPLOSIVOS TIPO ANFO	Masculino	349.84	0	484.384	834.224
2016	745	Convocatoria de Proyectos de Ciencia, Tecnología e Innovación y su Contribución a los Retos de País - Modalidad 2	DESARROLLO DE MATERIALES DE REFERENCIA O BIOMETROLÓGICOS PARA LA DETECCIÓN DE ESCHERICHIA COLI Y SALMONELLA SPP EN PRODUCTOS AGROINDUSTRIALES DEL PROGRAMADE TRANSFORMACIÓN PRODUCTIVA	Femenino	347.158	0	339.806	686.964
2016	745	Convocatoria de Proyectos de Ciencia, Tecnología e Innovación y su Contribución a los Retos de País - Modalidad 2	DESARROLLO DE AGENTES FITOSANITARIOS PARA EL CONTROL DE FUSARIUM OXYSPORUM F. SP. PASSIFLORAE MEDIANTE EL DISEÑO Y APLICACIÓN DE UN MODELO QSAR BASADO EN LOS CROMENOS AISLADOS EN EL GÉNERO PIPER	Masculino	337.836	0	420.801	758.638
2016	745	Convocatoria de Proyectos de Ciencia, Tecnología e Innovación y su Contribución a los Retos de País - Modalidad 2	IDENTIFICACIÓN DE MOLÉCULAS LÍDERES DE ORIGEN NATURAL CON ACCIÓN POLIFARMACOLÓGICA APLICABLES EN EL TRATAMIENTO DE OBESIDAD Y DIABETES TIPO II	Masculino	339.725	0	277.928	617.653
2016	745	Convocatoria de Proyectos de Ciencia, Tecnología e Innovación y su Contribución a los Retos de País - Modalidad 2	SÍNTESIS DE ÓXIDO DE GRAFENO Y DERIVADOS Y SU EVALUACIÓN COMO DESEMULSIFICANTE PARA LA DESHIDRATACIÓN DE CRUDOS PESADOS	Masculino	261.64	0	691.424	953.064
2016	745	Convocatoria de Proyectos de Ciencia, Tecnología e Innovación y su Contribución a los Retos de País - Modalidad 2	MODELO DE INNOVACIÓN SOCIAL ORIENTADO A VÍCTIMAS DE MINAS ANTIPERSONAL (MAP) CON AMPUTACIÓN DE MIEMBRO INFERIOR (MI), INTEGRANDO LA ESTRATEGIA REHABILITACIÓN BASADA EN COMUNIDAD (RBC) Y EL MODELO DE SERVICIO FUNDAMENTADO EN TECNOLOGIAS VIRTUALES PARA EL DESARROLLO DE SOCKETS	Femenino	182.478	0	531.952	714.43
2016	745	Convocatoria de Proyectos de Ciencia, Tecnología e Innovación y su Contribución a los Retos de País - Modalidad 2	FENILPROPANOIDES (C6-C3), BETA-ESTIRENOS NATURALES COMO MATERIALES DE PARTIDA RENOVABLES EN LA SÍNTESIS DE NUEVOS COMPLEJOS QUINOLÍNICOS CICLOMETALADOS DE IRIDIO (III), POTENCIALES SEMICONDUCTORES FOSFORESCENTES DOPADOS CON EMISIÓN ROJA	Masculino	335.107	0	239.591	574.698
2016	745	Convocatoria de Proyectos de Ciencia, Tecnología e Innovación y su Contribución a los Retos de País - Modalidad 2	SÍNTESIS Y EVALUACIÓN DE UN ADITIVO TIPO POLIGLICEROL ÉSTER PARA LA PRODUCCIÓN DE MEZCLAS ASFÁLTICAS TIBIAS	Masculino	338.864	75.5121	422.316	836.692
2016	745	Convocatoria de Proyectos de Ciencia, Tecnología e Innovación y su Contribución a los Retos de País - Modalidad 2	VIABILIDAD TÉCNICA DE LA IMPLEMENTACIÓN DE SISTEMAS FOTOVOLTAICOS (FV) INTEGRADOS CON VEGETACIÓN COMO ESTRATEGÍA DE GENERACIÓN DISTRIBUÍDA Y HORTICULTURA EN ENTORNOS URBANOS DE CLIMA CÁLIDO TROPICAL	Masculino	339.755	0	567.976	907.731
2016	745	Convocatoria de Proyectos de Ciencia, Tecnología e Innovación y su Contribución a los Retos de País - Modalidad 2	DISEÑO DE UN MODELO DE TRABAJO COLABORATIVO ENTRE ACTORES DEL SECTOR AGROPECUARIO PARA EL DESARROLLO DE LA AGRÓPOLIS DE SANTANDER-MAGDALENA MEDIO	Masculino	339.198	0	603.473	942.671
2016	745	Convocatoria de Proyectos de Ciencia, Tecnología e Innovación y su Contribución a los Retos de País - Modalidad 2	APROPIACIÓN Y USO DE UN EMPAQUE BIODEGRADABLE PARA ALMÁCIGOS OBTENIDO A PARTIR DE ALMIDON DE YUCA COMO FROTALECIMIENTO DE LA CADENA PRODUCTIVA DEL CAFÉ EN CAUCA Y HUILA	Masculino	339.775	0	294.881	634.656
2016	745	Convocatoria de Proyectos de Ciencia, Tecnología e Innovación y su Contribución a los Retos de País - Modalidad 2	EVALUACIÓN DE LA VULNERABILIDAD EN ANUROS DE UN ECOSISTEMA ESTRATÉGICO DE COLOMBIA, EL BOSQUE SECO TROPICAL, ANTE EL INCREMENTO EN LA TEMPERATURA AMBIENTAL, LA RADIACIÓN UV-B Y SU INTERACCIÓN CON PESTICIDAS ORGANOFOSFORADOS	Masculino	210.492	0	152.2	362.692
2016	745	Convocatoria de Proyectos de Ciencia, Tecnología e Innovación y su Contribución a los Retos de País - Modalidad 2	URBANIÑOS, RESILIENCIA Y EDUCACIÓN: DESARROLLO DE UNA PROPUESTA INTERACTIVA PARA INVOLUCRAR A LA POBLACIÓN INFANTIL EN PROCESOS DE INTERVENCIÓN DEL ESPACIO URBANO A PARTIR DE PROYECTOS DE INFRAESTRUCTURA VERDE CON ENFOQUE "ABAJO HACIA ARRIBA"	Femenino	333.027	0	278.238	611.265
2016	745	Convocatoria de Proyectos de Ciencia, Tecnología e Innovación y su Contribución a los Retos de País - Modalidad 2	BACTERIA CUTICULARES ASOCIADAS CON LA HORMIGA CORTADORA DE HOJAS ATTA CEPHALOTES (HYMENOPTERA: MYRMICINAE) EN COLOMBIA: INTERACCIONES ECOLÓGICAS Y POTENCIAL DE DEFENSA EN LA COLONIA	Masculino	210.325	0	208.983	419.308
2016	745	Convocatoria de Proyectos de Ciencia, Tecnología e Innovación y su Contribución a los Retos de País - Modalidad 2	DESARROLLO DE TRANSPORTADORES SÓLIDOS DE OXÍGENO DE BAJO COSTO A BASE DE HIERRO Y/O MANGANESO DISPONIBLES EN COLOMBIA UTILIZANDO CO E H2 COMO COMBUSTIBLES EN LA TECNOLOGÍA DE CLC (CHEMICAL LOOPING COMBUSTION)	Femenino	339.771	0	515.52	855.291
2016	745	Convocatoria de Proyectos de Ciencia, Tecnología e Innovación y su Contribución a los Retos de País - Modalidad 2	REDUCCIÓN DE SALES DE NITRO Y NITRATO DE SODIO EN PRODUCTOS CARNICOS MEDIANTE LA APLICACIÓN DE MICROORGANISMOS LÁCTICOS CON PROPIEDADES BIOPRESERVANTES	Femenino	331.388	0	434.8	766.188
2016	745	Convocatoria de Proyectos de Ciencia, Tecnología e Innovación y su Contribución a los Retos de País - Modalidad 2	DESARROLLO TECNOLÓGICO DE SISTEMAS MIXTOS DE CONTROL ESTRUCTURAL USANDO AISLADORES SÍSMICOS Y AMORTIGUADORES SEMIACTIVOS DE BAJO COSTO PARA LA MITIGACIÓN DE RIESGO SÍSMICO EN EDIFICACIONES	Masculino	339.646	94.4	432.558	866.604
2016	745	Convocatoria de Proyectos de Ciencia, Tecnología e Innovación y su Contribución a los Retos de País - Modalidad 2	EVALUACIÓN DEL DESEMPEÑO SÍSMICO DE EDIFICACIONES DE MUROS ESTRUCTURALES DELGADOS DE CONCRETO REFORZADO	Masculino	339.504	27.361	449.636	816.501
2016	745	Convocatoria de Proyectos de Ciencia, Tecnología e Innovación y su Contribución a los Retos de País - Modalidad 2	SERVICIOS ECOSISTÉMICOS, ADAPTACIÓN AL CAMBIO CLIMÁTICO Y PLANIFICACIÓN DEL TERRITORIO: ESTRATEGIAS PARA EL MANEJO DE SISTEMAS SOCIOECOLÓGICOS EN LA ZONA CAFETERA DE COLOMBIA	Masculino	350	0	151.939	501.939
2016	745	Convocatoria de Proyectos de Ciencia, Tecnología e Innovación y su Contribución a los Retos de País - Modalidad 2	DESARROLLO DE UNA PLATAFORMA PARA EL CÁLCULO DE CONFIABILIDAD EN LA OPERACIÓN INTERDEPENDIENTE DE LOS SISTEMAS DE GAS NATURAL Y SECTOR ELÉCTRICO DE COLOMBIA QUE PERMITA EVALUAR ALTERNATIVAS DE INVERSIÓN Y REGULACIÓN PARA OPTIMIZAR LOS COSTOS DE OPERACIÓN	Masculino	339.806	0	303.893	643.699
2016	745	Convocatoria de Proyectos de Ciencia, Tecnología e Innovación y su Contribución a los Retos de País - Modalidad 2	DESPACHO ECONÓMICO MULTIPERIODO INTEGRANDO ENERGÍAS RENOVABLES INTERMITENTES	Masculino	339.725	0	185.084	524.809
2016	745	Convocatoria de Proyectos de Ciencia, Tecnología e Innovación y su Contribución a los Retos de País - Modalidad 2	DESARROLLO DE BIOMATERIALES COMPUESTOS DE MATRIZ CERÁMICA PARA PLATAFORMAS DE CRECIMIENTO CELULAR CON LIBERACIÓN CONTROLADA DE ANTIBIÓTICOS PARA, APLICACIONES COMO IMPLANTES ÓSEOS	Femenino	339.806	0	236.766	576.572
2016	745	Convocatoria de Proyectos de Ciencia, Tecnología e Innovación y su Contribución a los Retos de País - Modalidad 2	ESTRATEGIAS PARA MEJORAR LA CALIDAD DE LA ALIMENTACIÓN INFANTIL DE CARA A LOS RETOS DE PAÍS: OMEGA 3 COMO NUTRIENTE ESENCIAL PARA EL DESARROLLO COGNITIVO	Femenino	337.521	0	554.92	892.441
2016	745	Convocatoria de Proyectos de Ciencia, Tecnología e Innovación y su Contribución a los Retos de País - Modalidad 2	SÍNTESIS DE PRODUCTOS DE QUÍMICA FINA A PARTIR DE ACEITES ESENCIALES DE PLANTAS CULTIVADAS EN COLOMBIA MEDIANTE REACCIÓN DE PRINS CON CATALIZADORES DE ESTAÑO	Masculino	339.671	0	229.469	569.141
2016	745	Convocatoria de Proyectos de Ciencia, Tecnología e Innovación y su Contribución a los Retos de País - Modalidad 2	DESARROLLO DE MATERIALES LIGEROS MODIFICADOS PARA SU APLICACIÓN EN IMPLEMENTOS PARA LA MOVILIDAD DE PERSONAS EN SITUACIÓN DE DISCAPACIDAD	Masculino	339.798	218.095	544.795	1102.69
2016	745	Convocatoria de Proyectos de Ciencia, Tecnología e Innovación y su Contribución a los Retos de País - Modalidad 2	INGENIERIA GENÉTICA: ESTRATGIA MOLECULAR PARA EL MEJORAMIENTO DEL PROCESO DE PRODUCCIÓN DE FICOBILIPROTEÍNAS A PARTIR DE LA MICROALGA PORPHYRIDIUM CRUENTUM	Femenino	339.725	0	218.453	558.178
2016	745	Convocatoria de Proyectos de Ciencia, Tecnología e Innovación y su Contribución a los Retos de País - Modalidad 2	NUEVOS POLÍMEROS BIODEGRADABLES TIPO POLIÉSTER INSATURADO A PARTIR DE ACEITE DE HIGUERILLA Y DE SUBPRODUCTOS DEL BIODIÉSEL	Masculino	339.55	0	245.212	584.762
2016	745	Convocatoria de Proyectos de Ciencia, Tecnología e Innovación y su Contribución a los Retos de País - Modalidad 2	MONITOREO Y SIMULACIÓN DE LA EMISIÓN DE GASES DE EFECTO INVERNADERO (GEI) EN SISTEMAS DE PRODUCCIÓN LECHERA ESPECIALIZADA	Femenino	339.511	0	365.304	704.815
2016	745	Convocatoria de Proyectos de Ciencia, Tecnología e Innovación y su Contribución a los Retos de País - Modalidad 2	DESARROLLO DE CÁTODOS HÍBRIDOS PARA BATERÍAS DE ION LITIO APLICABLES A SISTEMAS DE GENERACIÓN INTERMITENTE Y SISTEMAS NO INTEGRADOS	Masculino	339.8	0	391.2	731
2016	745	Convocatoria de Proyectos de Ciencia, Tecnología e Innovación y su Contribución a los Retos de País - Modalidad 2	SISTEMAS AGROPECUARIOS RESILIENTES EN EL TRÓPICO HÚMEDO PARA LA RURALIDAD DEL POSCONFLICTO	Femenino	339.732	0	285.1	624.833
2016	745	Convocatoria de Proyectos de Ciencia, Tecnología e Innovación y su Contribución a los Retos de País - Modalidad 2	MODELO INTEGRADO PARA LA REVALORACIÓN DE RESIDUOS DE LAS INDUSTRIAS PISCICOLA Y AVICOLA BASADO EN UN ENFOQUE AGROAMBIENTAL	Masculino	339.805	0	359.415	699.22
2016	745	Convocatoria de Proyectos de Ciencia, Tecnología e Innovación y su Contribución a los Retos de País - Modalidad 2	FABRICACIÓN DE CATALIZADORES HÍBRIDOS SOPORTADOS EN NANOLITOS CERÁMICOS PARA LA OXIDACIÓN DE TOLUENO EN FASE GASEOSA	Masculino	339.806	0	450.802	790.608
2016	745	Convocatoria de Proyectos de Ciencia, Tecnología e Innovación y su Contribución a los Retos de País - Modalidad 2	REDUCCIÓN DE EMISIONES VEHICULARES MEDIANTE EL MODELADO Y GESTIÓN ÓPTIMA DE TRÁFICO EN ÁREAS METROPOLITANAS- CASO MEDELLÍN - ÁREA METROPOLITANA VALLE DE ABURRÁ	Masculino	349.996	0	193.478	543.474
2016	745	Convocatoria de Proyectos de Ciencia, Tecnología e Innovación y su Contribución a los Retos de País - Modalidad 2	NUEVOS DERIVADOS Y ANÁLOGOS ESTRUCTURALES DE CORONATINA COMO POTENCIALES INDUCTORES DE MECANISMOS DE DEFENSA CONTRA HONGOS FITOPATÓGENOS EN VARIEDADES NATIVAS DE FRIJOL	Masculino	286.25	0	325.232	611.482
2016	745	Convocatoria de Proyectos de Ciencia, Tecnología e Innovación y su Contribución a los Retos de País - Modalidad 2	MODELO DE TRANSFERENCIA DE TECNOLOGÍA PARA LAS CADENAS PRODUCTIVAS AGROPECUARIAS: ANÁLISIS COMPARATIVO DE LAS CADENAS DEL CAFÉ Y EL AGUACATE EN ANTIOQUIA	Masculino	295.147	0	332.45	627.597
2016	745	Convocatoria de Proyectos de Ciencia, Tecnología e Innovación y su Contribución a los Retos de País - Modalidad 2	SIMULACIÓN DEL MANEJO DE CORRIENTES DE TURBIEDAD EN UN EMBALSE TROPICAL	Femenino	339.421	0	161.719	501.14
2016	745	Convocatoria de Proyectos de Ciencia, Tecnología e Innovación y su Contribución a los Retos de País - Modalidad 2	MODELADO Y SIMULACIÓN DEL METABOLISMO URBANO DE BOGOTÁ D.C	Masculino	323.44	111.388	206.787	641.615
2016	745	Convocatoria de Proyectos de Ciencia, Tecnología e Innovación y su Contribución a los Retos de País - Modalidad 2	SERVICIOS ECOSISTÉMICOS, SEGURIDAD ALIMENTARIA, AGROECOLÓGIA Y CONSERVACIÓN DE LA BIODIVERSIDAD EN HUERTOS CASEROS MIXTOS DE COMUNIDADES AFRODESCENDIENTES DEL DEPARTAMENTO DEL CHOCO	Femenino	349.976	0	208.204	558.18
2016	745	Convocatoria de Proyectos de Ciencia, Tecnología e Innovación y su Contribución a los Retos de País - Modalidad 2	METODOLOGÍA DE GESTIÓN DE LA TECNOLOGÍA Y LA INNOVACIÓN (GTI) PARA ORGANIZACIONES DEL SECTOR MILITAR EN ESCENARIOS DE POSTACUERDO	Masculino	196.229	0	407.468	603.697
2016	745	Convocatoria de Proyectos de Ciencia, Tecnología e Innovación y su Contribución a los Retos de País - Modalidad 2	FILOGEOGRAFÍA COMPARADA DE ORGANISMOS MARINOS CON AMPLIA Y LIMITADA DISPERSIÓN EN EL CARIBE DE COLOMBIA: CONOCIENDO EL PASADO PARA CONSERVAR EN EL FUTURO	Masculino	349.866	0	384.916	734.782
2016	745	Convocatoria de Proyectos de Ciencia, Tecnología e Innovación y su Contribución a los Retos de País - Modalidad 2	CUANTIFICACIÓN DEL IMPACTO DE INCENDIOS FORESTALES REGIONALES SOBRE LA CALIDAD DEL AIRE DE LA CIUDAD DE BOGOTÁ: DESARROLLO DE UNA METODOLOGÍA DE SIMULACIÓN Y DETERMINACIÓN DE IMPACTO SOBRE LA SALUD	Masculino	348.733	0	273.621	622.354
2016	745	Convocatoria de Proyectos de Ciencia, Tecnología e Innovación y su Contribución a los Retos de País - Modalidad 2	DISEÑO ESTADÍSTICO DE PROCESOS BASADOS EN MECANIZADO PARA MANUFACTURA DE MICROESTRUCTURA DE GRANO ULTRA FINO	Femenino	333.926	0	377.679	711.605
2016	745	Convocatoria de Proyectos de Ciencia, Tecnología e Innovación y su Contribución a los Retos de País - Modalidad 2	DESARROLLO Y EVALUACIÓN DE COMPUESTOS POLIMÉRICOS LIVIANOS CON ALTA RESISTENCIA MECÁNICA Y CAPACIDADES ANTIMICROBIANAS PARA SU APLICACIÓN EN ÓRTESIS Y PRÓTESIS EXTERNAS DE MIEMBRO INFERIOR	Masculino	339.245	0	415.269	754.513
2016	745	Convocatoria de Proyectos de Ciencia, Tecnología e Innovación y su Contribución a los Retos de País - Modalidad 2	DESARROLLO DE UNA METODOLOGÍA DE DISEÑO DE MEZCLAS ASFÁLTICAS TIBIAS CON LA INCLUSIÓN DE MATERIALES PÉTREOS PROVENIENTES DE CONCRETOS RECICLADOS	Masculino	333.631	0	154.183	487.815
2016	745	Convocatoria de Proyectos de Ciencia, Tecnología e Innovación y su Contribución a los Retos de País - Modalidad 2	BASES GENÉTICAS DEL AISLAMIENTO REPRODUCTIVO COMPORTAMENTAL MEDIADO POR FEROMONAS	Femenino	339.732	0	298.748	638.48
2016	745	Convocatoria de Proyectos de Ciencia, Tecnología e Innovación y su Contribución a los Retos de País - Modalidad 2	ESTUDIO DE DINÁMICAS SOCIO-ECOLÓGICAS ANTE ESCENARIOS DE CAMBIO CLIMÁTICO EN BOSQUES SECUNDARIOS PERI-URBANOS ALTOANDINOS	Masculino	347.002	0	184.15	531.152
2016	745	Convocatoria de Proyectos de Ciencia, Tecnología e Innovación y su Contribución a los Retos de País - Modalidad 2	EVALUACIÓN DE RUTAS DE APROVECHAMIENTO DE BIOMASA RESIDUAL BAJO EL ESQUEMA DE BIOREFINERIAS	Masculino	338.614	0	507.18	845.794
2016	745	Convocatoria de Proyectos de Ciencia, Tecnología e Innovación y su Contribución a los Retos de País - Modalidad 2	ESTUDIO DE IMPACTO DE LA IMPLENETACIÓN DE LAS SMART-GRIDS EN MICROREDES INTELIGENTES	Masculino	337.06	0	330.034	667.095
2016	745	Convocatoria de Proyectos de Ciencia, Tecnología e Innovación y su Contribución a los Retos de País - Modalidad 2	VIGILANCIA INTELIGENTE PARA LA RED DE CÁMARAS DE LA POLICÍAMETROPOLITANA DE CALI	Masculino	282.248	0	234.83	517.078
2016	745	Convocatoria de Proyectos de Ciencia, Tecnología e Innovación y su Contribución a los Retos de País - Modalidad 2	DESARROLLO DE QUIMIOSENSORES PARA LA DETECCIÓN DE IONES MERCÚRICOS EN AGUA MEDIANTE TÉCNICAS ESPECTROFOTOMÉTRICAS	Masculino	339.806	0	194.335	534.141
2016	745	Convocatoria de Proyectos de Ciencia, Tecnología e Innovación y su Contribución a los Retos de País - Modalidad 2	TOWARDS A SUSTAINABLE BIO-ECONOMY IN COLOMBIA: ORGANIC RESIDUE VALORIZATION AND BIOPROCESSING	Femenino	339.365	0	262.577	601.943
2016	745	Convocatoria de Proyectos de Ciencia, Tecnología e Innovación y su Contribución a los Retos de País - Modalidad 2	DESARROLLO DE CATALIZADORES DE FCC SELECTIVOS A COQUE QUE PERMITAN DISMINUIR LAS EMISIONES DE CO2 EN LOS REGENERADORES DE ESTAS UNIDADES	Masculino	339.757	0	237.179	576.936
2016	745	Convocatoria de Proyectos de Ciencia, Tecnología e Innovación y su Contribución a los Retos de País - Modalidad 2	IDENTIFICACIÓN Y CARACTERIZACIÓN DE ENZIMAS PARA FAVORECER LA DEGRADACIÓN DE RESIDUOS VEGETALES USADOS COMO SUSTRATO PARA EL CRECIMIENTO DE HONGOS COMESTIBLES	Femenino	339.71	0	127.369	467.079
2016	745	Convocatoria de Proyectos de Ciencia, Tecnología e Innovación y su Contribución a los Retos de País - Modalidad 2	ESTABLECIMIENTO EN CAMPO DE PLANTAS DE AGUACATE (PERSEA AMERICANA MILL.) PROPAGADAS IN VITRO CON TOLERANCIA A LAS PRINCIPALES PUDRICIONES RADICULARES	Masculino	288.007	0	127.257	415.264
2016	745	Convocatoria de Proyectos de Ciencia, Tecnología e Innovación y su Contribución a los Retos de País - Modalidad 1	EVALUACIÓN ELECTRO-ANALÍTICA DE LA DINÁMICA DE CONDUCCIÓN DE MODELOS DE TEJIDO FIBRÓTICO CARDIACO IN-VITRO	Masculino	199.62	0	227.448	427.068
2016	763	Convocatoria de Proyectos en Ciencia, Tecnología e Innovación en Biodiversidad.	COMUNIDADES DE INSECTOS Y CARACTERIZACIÓN MOLECULAR EN ÁREAS POCO EXPLORADAS DE LAS SUBZONAS HIDROGRÁFICAS ALTO PATIA, GUACHICONO, MEDIO Y ALTO CAQUETÁ EN LA "BOTA CAUCANA", DEPARTAMENTO DEL CAUCA	Femenino	485.032	18.216	282.08	785.328
2016	763	Convocatoria de Proyectos en Ciencia, Tecnología e Innovación en Biodiversidad.	IDENTIFICACIÓN, VALORACIÓN Y CONSERVACIÓN DE DIVERSIDAD MICROBIANA DE AMBIENTES EXTREMOS Y ENDÉMICOS SELECCIONADOS DE COLOMBIA	Masculino	484.86	355.669	81.4636	921.993
2017	776	Convocatoria Nacional para la Conformación de un Banco de Proyectos Elegibles de Generación de Nuevo Conocimiento	CONOCIENDO NUESTROS RECURSOS CRIOLLOS: ANÁLISIS GENÓMICO Y BUSQUEDA DE REGIONES DEL GENOMA ASOCIADAS A CARACTERÍSTICAS PRODUCTIVAS, REPRODUCTIVAS Y DE SALUD EN GANADO BLANCO OREJINEGRO (BON)	Masculino	194.17	0	172.205	366.375
2017	776	Convocatoria Nacional para la Conformación de un Banco de Proyectos Elegibles de Generación de Nuevo Conocimiento	DESARROLLO DE UNA NUEVA TECNOLOGÍA DE DESASFALTADO DE CRUDOS PESADOS BASADA EN LA NANOTECNOLOGÍA, QUE PERMITA LA PRODUCCIÓN DE ENERGÍA A PARTIR DE LA DESCOMPOSICIÓN CATALÍTICA DEL PITCH	Masculino	194.098	0	118	312.098
2017	776	Convocatoria Nacional para la Conformación de un Banco de Proyectos Elegibles de Generación de Nuevo Conocimiento	EVALUACIÓN DE LA EFICACIA Y LAS CARACTERÍSTICAS DE LAS IMÁGENES DE ADVERTENCIA EN LOS EMPAQUES DE CIGARRILLO COMO POLÍTICA DE SALUD PÚBLICA PARA LA PREVENCIÓN DEL CONSUMO DE TABACO EN COLOMBIA	Masculino	192.423	0	121.6	314.023
2017	776	Convocatoria Nacional para la Conformación de un Banco de Proyectos Elegibles de Generación de Nuevo Conocimiento	IMPLICACIONES DE MODELOS DE MATERIA OSCURA EN EXPERIMENTOS DE DETECCIÓN DIRECTA	Masculino	192.787	0	483.115	675.903
2017	776	Convocatoria Nacional para la Conformación de un Banco de Proyectos Elegibles de Generación de Nuevo Conocimiento	DESARROLLO DE UN SISTEMA DE MONITOREO PARA EL ANÁLISIS ENERGÉTICO Y DE CONDICIÓN DE EMISIONES EN MOTORES DE COMBUSTIÓN INTERNA DIÉSEL CON BASE EN TÉCNICAS NO INTRUSIVAS	Masculino	194.175	16.36	94.12	304.655
2017	776	Convocatoria Nacional para la Conformación de un Banco de Proyectos Elegibles de Generación de Nuevo Conocimiento	OPERACIÓN, CONTROL Y ANÁLISIS DE LA ESTABILIDAD EN SISTEMAS DE DISTRIBUCIÓN CON FUENTES EÓLICA Y SOLAR FOTOVOLTÁICA, ALMACENAMIENTO DE ENERGÍA MAGNÉTICA POR SUPERCONDUCCIÓN Y SISTEMAS DE BATERÍAS DE MEDIA POTENCIA: UN ENFOQUE UNIFICADO BASADO EN OPTIMIZAC	Masculino	194	0	452.104	646.104
2017	776	Convocatoria Nacional para la Conformación de un Banco de Proyectos Elegibles de Generación de Nuevo Conocimiento	CONSTRUCCIÓN DE NUEVOS MODELOS DE OBJETOS COMPACTOS DE MATERIA ULTRADENSA Y ANÁLISIS DE SU ESTABILIDAD	Masculino	194.175	0	1108.49	1302.67
2017	776	Convocatoria Nacional para la Conformación de un Banco de Proyectos Elegibles de Generación de Nuevo Conocimiento	EVALUACIÓN INTEGRAL DE LA SOLDABILIDAD DEL ACERO INOXIDABLE SUPERDÚPLEX UNS S32750 CON PROCESO GMAW-P PARA APLICACIONES DE LA INDUSTRIA PETROQUÍMICA Y OFFSHORE	Masculino	199.791	0	270.826	470.616
2017	776	Convocatoria Nacional para la Conformación de un Banco de Proyectos Elegibles de Generación de Nuevo Conocimiento	PRUEBA PILOTO PARA EL TRATAMIENTO DE DRENAJES ÁCIDOS DE MINA DE CARBÓN EMPLEANDO REACTORES BIOQUÍMICOS PASIVOS	Masculino	193.836	0	186.999	380.836
2017	776	Convocatoria Nacional para la Conformación de un Banco de Proyectos Elegibles de Generación de Nuevo Conocimiento	ESTRUCTURAS LINEALES EN TOPOLOGÍA Y GEOMETRÍA	Masculino	194.175	0	498.412	692.587
2017	776	Convocatoria Nacional para la Conformación de un Banco de Proyectos Elegibles de Generación de Nuevo Conocimiento	HEMOPARÁSITOS ASOCIADOS A HERPETOFAUNA COLOMBIANA: ASPECTOS RELEVANTES PARA SU CONSERVACIÓN	Femenino	194.175	0	291.704	485.878
2017	776	Convocatoria Nacional para la Conformación de un Banco de Proyectos Elegibles de Generación de Nuevo Conocimiento	MODELACIÓN DINÁMICA Y ANÁLISIS TECNO ECONÓMICO DE LA PRODUCCIÓN DE ÁCIDO CLAVULÁNICO USANDO PROCEDIMIENTOS ALTERNATIVOS DE CULTIVO DE STREPTOMYCES CLAVULIGERUS	Femenino	193.899	0	100.63	294.529
2017	776	Convocatoria Nacional para la Conformación de un Banco de Proyectos Elegibles de Generación de Nuevo Conocimiento	NANOMATERIALES AVANZADOS OBTENIDOS A PARTIR DE ARENAS NEGRAS COLOMBIANAS PARA CONVERSIÓN DE ENERGÍA Y REMEDIACIÓN AMBIENTAL	Masculino	194.038	0	712.476	906.514
2017	776	Convocatoria Nacional para la Conformación de un Banco de Proyectos Elegibles de Generación de Nuevo Conocimiento	PEDAGOGÍA DE LAS EMOCIONES PARA LA CULTURA DE PAZ EN TERRITORIOS DE POSTCONFLICTO	Femenino	174.41	0	301	475.41
2017	776	Convocatoria Nacional para la Conformación de un Banco de Proyectos Elegibles de Generación de Nuevo Conocimiento	POTENCIAL GENÉTICO Y FENOTÍPICO DE LA HEMBRA BOVINA DONANTE DE OOCITOS PARA LA PRODUCCIÓN DE EMBRIONES IN VITRO	Femenino	186.956	0	675.969	862.924
2017	776	Convocatoria Nacional para la Conformación de un Banco de Proyectos Elegibles de Generación de Nuevo Conocimiento	ESTUDIO DEL PERFIL METABÓLICO DE CÉLULAS DE THEVETIA PERUVIANA (PERS.) K. SCHUM CULTIVADAS IN VITRO A ESCALA DE MATRAZ AGITADO Y BIORREACTOR DE BANCO	Masculino	194	0	249.111	443.111
2017	776	Convocatoria Nacional para la Conformación de un Banco de Proyectos Elegibles de Generación de Nuevo Conocimiento	CUANTIFICACIÓN DE LOS IMPACTOS DEL CLIMA EN SISTEMAS BOVINOS LECHEROS EN EL TRÓPICO BAJO A TRAVÉS DE MINERÍA DE DATOS Y MODELACIÓN	Masculino	194.169	0	180	374.169
2017	776	Convocatoria Nacional para la Conformación de un Banco de Proyectos Elegibles de Generación de Nuevo Conocimiento	DESARROLLO DE UNA PLATAFORMA HARDWARE/SOFTWARE PARA EL MODELADO DE LA INTEGRACIÓN DE PEQUEÑAS PLANTAS DE GENERACIÓN DISTRIBUIDA RENOVABLE EN REDES ELÉCTRICAS DE BAJA TENSIÓN DE LA REGIÓN CARIBE PARA EVALUACIÓN DE SU IMPACTO SOBRE LA ESTABILIDAD DEL SISTEM	Masculino	194.086	0	233.788	427.874
2017	776	Convocatoria Nacional para la Conformación de un Banco de Proyectos Elegibles de Generación de Nuevo Conocimiento	DINÁMICAS DE INNOVACIÓN EN CONTEXTOS POCO INTENSIVOS EN I+D: EL CASO DE LA INDUSTRIA MANUFACTURERA COLOMBIANA	Masculino	194.061	0	404.04	598.101
2017	776	Convocatoria Nacional para la Conformación de un Banco de Proyectos Elegibles de Generación de Nuevo Conocimiento	ESTUDIO ESPECTROSCÓPICO Y PERFIL DE COMPUESTOS CAROTENOIDES DE MATRICES ALIMENTARIAS CON ALTO POTENCIAL AGROINDUSTRIAL PARA LA EXTRACCIÓN Y MICROENCAPSULACIÓN DE COLORANTES AMARILLO-NARANJA	Masculino	194.098	0	128.594	322.692
2017	776	Convocatoria Nacional para la Conformación de un Banco de Proyectos Elegibles de Generación de Nuevo Conocimiento	LA EVALUACIÓN DOCENTE: UN AGUJERO NEGRO	Femenino	161.891	0	113.328	275.219
2017	776	Convocatoria Nacional para la Conformación de un Banco de Proyectos Elegibles de Generación de Nuevo Conocimiento	INTENSIFICACIÓN MEDIANTE EL USO DE MICROONDAS DEL PROCESO DE SÍNTESIS DE ZEOLITAS Y ALUMINOSILICATOS AMORFOS A PARTIR DE RESIDUOS MINEROS MICROPARTICULADOS PRODUCIDOS EN LA SABANA DE BOGOTÁ	Masculino	193.123	0	274.642	467.766
2017	776	Convocatoria Nacional para la Conformación de un Banco de Proyectos Elegibles de Generación de Nuevo Conocimiento	SISTEMA EXPERTO PARA LA DETECCIÓN AUTOMÁTICA DE LA SIGATOKA NEGRA PRODUCIDA POR EL HONGO MYCOSPHAERELLA FIJIENSIS EN LOS CULTIVOS COMERCIALES DE PLÁTANO PARA LA GENERACIÓN DE ALERTAS TEMPRANAS UTILIZANDO TICS	Masculino	112.858	0	59.0302	171.888
2017	776	Convocatoria Nacional para la Conformación de un Banco de Proyectos Elegibles de Generación de Nuevo Conocimiento	DESARROLLO DE ESTRATEGIAS DE CONTROL BIOLÓGICO EN CULTIVOS FORESTALES Y TRANSITORIOS DE INTERÉS COMERCIAL PARA COLOMBIA EMPLEANDO BACTERIAS NATIVAS COLOMBIANAS	Femenino	194	0	277.638	471.638
2017	776	Convocatoria Nacional para la Conformación de un Banco de Proyectos Elegibles de Generación de Nuevo Conocimiento	ALTERNATIVAS AGROECOLÓGICAS (CONTROL BIOLÓGICO Y EXTRACTOS VEGETALES) PARA EL MANEJO DE NEMATODOS EN EL CULTIVO DE PLÁTANO	Masculino	194.175	0	197.077	391.252
2017	776	Convocatoria Nacional para la Conformación de un Banco de Proyectos Elegibles de Generación de Nuevo Conocimiento	DESARROLLO DE PRODUCTOS AGROINDUSTRIALES A PARTIR DE AUYAMA (CUCURBITA MAXIMA) EN MIRAS A FORTALECER LA COMPETITIVIDAD DE LA CADENA	Masculino	194	0	272.688	466.688
2017	776	Convocatoria Nacional para la Conformación de un Banco de Proyectos Elegibles de Generación de Nuevo Conocimiento	ALTERNATIVAS INNOVADORAS PARA EL CONTROL DE AEDES AEGYPTI Y AEDES ALBOPICTUS MEDIANTE EL USO DE COMPUESTOS NATURALES DE ORIGEN BACTERIANO	Femenino	194	0	340.526	534.526
2017	776	Convocatoria Nacional para la Conformación de un Banco de Proyectos Elegibles de Generación de Nuevo Conocimiento	METODOLOGÍA INNOVADORA PERTINENTE PARA EL DESARROLLO DE UN PROGRAMA DE CAPACITACIÓN Y CERTIFICACIÓN EN BUCEO TÉCNICO - CIENTÍFICO EN AMBIENTES POLARES Y ACTIVIDADES DE APOYO LOGÍSTICO A LAS EXPEDICIONES DE COLOMBIA EN LA ANTÁRTIDA	Femenino	199.48	0	214.201	413.681
2017	776	Convocatoria Nacional para la Conformación de un Banco de Proyectos Elegibles de Generación de Nuevo Conocimiento	GEOGRAFÍA DE COLOMBIA DESDE SUS TERRITORIOS	Femenino	193.98	0	114.235	308.215
2017	776	Convocatoria Nacional para la Conformación de un Banco de Proyectos Elegibles de Generación de Nuevo Conocimiento	DESARROLLO DE ALMIDONES MODIFICADOS ENZIMÁTICAMENTE A PARTIR DE ALMIDÓN NATIVO DE YUCA PARA SU APLICACIÓN EN LA INDUSTRIA DE ALIMENTOS	Masculino	193.74	0	356.252	549.992
2017	776	Convocatoria Nacional para la Conformación de un Banco de Proyectos Elegibles de Generación de Nuevo Conocimiento	VISOR 2.0 HERRAMIENTA PSICOMETRICA EMBEBIDA EN UN VIDEOJUEGO	Masculino	193.175	0	160.578	353.753
2017	776	Convocatoria Nacional para la Conformación de un Banco de Proyectos Elegibles de Generación de Nuevo Conocimiento	LAS COMPETENCIAS DEL TALENTO HUMANO QUE TRABAJA EN LA EDUCACIÓN INICIAL CON POBLACIÓN AFECTADA POR EL CONFLICTO COLOMBIANO	Femenino	194.048	0	388.972	583.02
2017	776	Convocatoria Nacional para la Conformación de un Banco de Proyectos Elegibles de Generación de Nuevo Conocimiento	PROTOTIPO DE UN SISTEMA DE POTABILIZACIÓN DE AGUA PORTÁTIL Y PERSONAL CON SENSORES DE TOXICIDAD INCORPORADOS PARA LAS FUERZAS ARMADAS DE COLOMBIA	Masculino	199.311	0	277.807	477.119
2017	776	Convocatoria Nacional para la Conformación de un Banco de Proyectos Elegibles de Generación de Nuevo Conocimiento	PATRONES DE OPERACIÓN DE UN MÓDULO MOTRIZ ELÉCTRICO PARA UN VEHÍCULO DE TRANSPORTE PÚBLICO EN RUTAS DEL VALLE DE ABURRÁ	Masculino	193.169	0	416.954	610.123
2017	776	Convocatoria Nacional para la Conformación de un Banco de Proyectos Elegibles de Generación de Nuevo Conocimiento	NARRATIVAS DE PAZ EN CONTEXTOS EDUCATIVOS RURALES. VOCES DE MAESTROS Y MAESTRAS	Masculino	194	0	403.658	597.658
2017	776	Convocatoria Nacional para la Conformación de un Banco de Proyectos Elegibles de Generación de Nuevo Conocimiento	DIAGNÓSTICO FITOSANITARIO Y ESTRATEGIAS DE MANEJO DE LAS MUERTES MASIVAS DE PALMAS DE CHONTADURO (BACTRIS GASIPAES, ARECACEAE) EN COLOMBIA	Femenino	194.175	0	171.205	365.38
2017	776	Convocatoria Nacional para la Conformación de un Banco de Proyectos Elegibles de Generación de Nuevo Conocimiento	CARACTERIZACIÓN DE CÉLULAS TUMORALES POR IMPEDANCIA Y NANOFOTÓNICA, MEDIANTE EL USO DE UN PROTOTIPO DE BIOCHIP	Femenino	193.801	0	199.323	393.124
2017	777	Convocatoria de Proyectos de Ciencia, Tecnología e Innovación en Salud	ESTIMACION DE LA DIVERSIDAD GENETICA DE LOS VIRUS DENGUE, CHIKUNGUÑA Y ZIKA ENMOSQUITOS DEL MUNICIPIO DE MEDELLIN: HACIA LA IMPLEMENTACION DE UN PROGRAMA DE MONITOREO ENTOMOLOGICO INTEGRAL	Masculino	332.812	0	444.103	776.916
2017	777	Convocatoria de Proyectos de Ciencia, Tecnología e Innovación en Salud	EVALUACIÓN DEL PAPEL DE LA VITAMINA D EN LA EXPRESIÓN DE RECEPTORES TIPO TOLL,CITOQUINAS Y MICRORNA EN RESPUESTA A LA INFECCIÓN POR LOS VIRUS CHIKUNGUNYA YZIKA	Masculino	344.494	0	256.546	601.04
2017	777	Convocatoria de Proyectos de Ciencia, Tecnología e Innovación en Salud	ESTUDIO DEL EFECTO DE LA INFECCIÓN POR VIRUS ZIKA SOBRE LA CITOMORFOLOGÍA, LANEUROBIOQUÍMICA, Y EL NEURODESARROLLO EN MODELOS IN VIVO E IN VITRO	Masculino	336.232	0	1306.52	1642.76
2017	777	Convocatoria de Proyectos de Ciencia, Tecnología e Innovación en Salud	SUSCEPTIBILIDAD A ANFOTERICINA B EN AISLAMIENTOS CLÍNICOS DE ESPECIES DELEISHMANIA Y EN AISLAMIENTOS EXPUESTOS A MILTEFOSINA	Femenino	320.857	0	183.682	504.539
2017	777	Convocatoria de Proyectos de Ciencia, Tecnología e Innovación en Salud	COMPETENCIA VECTORIAL DE CEPAS DE STEGOMYIA AEGYPTI L. Y STEGOMYIA ALBOPICTA S. (DIPTERA: CULICIDAE) ANTE LA INFECCIÓN CON CEPAS LOS VIRUS DENGUE 2, ZIKA Y CHIKUNGUNYA CIRCULANTES EN COLOMBIA	Masculino	279.074	0	210.522	489.596
2017	777	Convocatoria de Proyectos de Ciencia, Tecnología e Innovación en Salud	SÍNDROME FEBRIL POR ARBOVIRUS EN NIÑOS DE CALI-COLOMBIA, DIAGNÓSTICO INTEGRADO Y HERRAMIENTAS PARA LA CLASIFICACIÓN DE LA SEVERIDAD	Masculino	348.865	0	424.824	773.689
2017	777	Convocatoria de Proyectos de Ciencia, Tecnología e Innovación en Salud	MOLÉCULAS SINTÉTICAS CON POTENCIAL ANTI-DENGUE COMO UNAALTERNATIVA PARA EL CONTROL DE LA INFECCIÓN IN VITRO POR VIRUS ZIKA	Femenino	338.542	0	396.568	735.11
2017	777	Convocatoria de Proyectos de Ciencia, Tecnología e Innovación en Salud	DIAGNOSTICO ETIOLOGICO DIFERENCIAL DE ZOONOSIS EMERGENTES TRANSMITIDAS POR GARRAPATAS EN PACIENTES CON SINDROME FEBRIL EN EL MAGDALENA MEDIO ANTIOQUEÑO	Femenino	349.982	0	541.734	891.716
2017	777	Convocatoria de Proyectos de Ciencia, Tecnología e Innovación en Salud	CARACTERIZACIÓN EPIDEMIOLÓGICA DE LA LEPTOSPIROSIS HUMANA ENEL DEPARTAMENTO DE CORDOBA: FORTALECIMIENTO DEL DIAGNÓSTICO,VIGILANCIA Y CONTROL	Femenino	319.048	0	191.31	510.358
2017	777	Convocatoria de Proyectos de Ciencia, Tecnología e Innovación en Salud	PREDICCIÓN Y EVALUACIÓN DE PÉPTIDOS INHIBIDORES DE PROTEÍNAS ROP CINASAS DETOXOPLASMA GONDII COMO POSIBLE ESTRATEGIA ANTI-TOXOPLASMA	Femenino	180.304	0	112.4	292.704
2017	777	Convocatoria de Proyectos de Ciencia, Tecnología e Innovación en Salud	DETERMINACIÓN DE LA CARGA ATRIBUIBLE DE LA ENFERMEDAD POR CONTAMINACIÓN DEL AIREURBANO Y SUS COSTOS ECONÓMICOS PARA LA CIUDAD DE MEDELLÍN, 2010-2015	Femenino	266.249	0	284.964	551.213
2017	777	Convocatoria de Proyectos de Ciencia, Tecnología e Innovación en Salud	EVALUACIÓN DE LA TOXICIDAD IN VITRO DEL MATERIAL PARTICULADO Y ELEFECTO EN LA SALUD DE RABAJADORES INFORMALES DEL CENTRO DE MEDELLÍN	Masculino	348.867	0	581.051	929.918
2017	777	Convocatoria de Proyectos de Ciencia, Tecnología e Innovación en Salud	SALUD AMBIENTAL EN 5 DEPARTAMENTOS DE LA REGIÓN CENTRAL DE COLOMBIA: CARGADE ENFERMEDAD Y COSTOS DE LA ATENCIÓN EN SALUD	Femenino	215.007	0	245.559	460.565
2017	777	Convocatoria de Proyectos de Ciencia, Tecnología e Innovación en Salud	BIOMARCADORES GENOTÓXICOS IN VITRO PARA EVALUAR CALIDAD Y SEGURIDAD DEMATERIAL PARTICULADO TOTAL PROVENIENTE DE DIÉSEL MEZCLADO CON ALCOHOLES	Femenino	349.964	0	369.465	719.429
2017	777	Convocatoria de Proyectos de Ciencia, Tecnología e Innovación en Salud	IMPACTO DEL INCREMENTO DE LOS NIVELES DE LUMINOSIDAD EN EL SALÓN DE CLASES Y DELTIEMPO EMPLEADO EN ACTIVIDADES AL AIRE LIBRE DURANTE EL RECREO, EN LA PROGRESIÓN DE LAMIOPÍA EN NIÑOS EN EDAD ESCOLAR EN BUCARAMANGA, COLOMBIA	Masculino	342.359	0	333.924	676.283
2017	777	Convocatoria de Proyectos de Ciencia, Tecnología e Innovación en Salud	EVALUACIÓN DE UN PRODUCTO RECOMBINANTE DE ASCARIS LUMBRICOIDES CON CAPACIDADINMUNOMODULADORA EN EL TRATAMIENTO DE ARTRITIS REUMATOIDE Y LUPUS ERITEMATOSOSISTÉMICO	Femenino	349.798	0	544.497	894.295
2017	777	Convocatoria de Proyectos de Ciencia, Tecnología e Innovación en Salud	ASOCIACIÓN ENTRE LA PROTEASA RGPA Y LA ENZIMA ASOCIADA A PROCESOS DECITRULINACIÓN PPAD DE PORPHYROMONAS GINGIVALIS Y SU IMPACTO EN PACIENTES CONARTRITIS REUMATOIDE	Femenino	302.383	0	519.266	821.649
2017	777	Convocatoria de Proyectos de Ciencia, Tecnología e Innovación en Salud	BIOFUNCIONALIZACIÓN DEL TITANIO PARA MEJORAR LA OSTEOINTEGRACIÓN EN PACIENTESCON OSTEOPOROSIS QUE REQUIEREN IMPLANTES ORTOPÉDICOS	Femenino	330.52	0	263.74	594.26
2017	777	Convocatoria de Proyectos de Ciencia, Tecnología e Innovación en Salud	ESTUDIO CLÍNICO FASE I DE INMUNOTERAPIA CON VACUNAS SINTÉTICAS PERSONALIZADAS EN PACIENTES CON CÁNCER DE MAMA TRIPLE NEGATIVO	Masculino	589.86	0	744.505	1334.36
2017	777	Convocatoria de Proyectos de Ciencia, Tecnología e Innovación en Salud	MEJORAMIENTO DE LA PLANIFICACIÓN INVERSA PARA IMRT, MINIMIZANDO EL IMPACTO DE LAS INCERTIDUMBRES ASOCIADAS A LA DINÁMICA TORÁXICA Y AL POSICIONAMIENTO EN PACIENTES CON CÁNCER DE MAMA	Masculino	330.52	0	964.659	1295.18
2017	777	Convocatoria de Proyectos de Ciencia, Tecnología e Innovación en Salud	DESARROLLO DE UNA PLATAFORMA ROBÓTICA ADAPTABLE PARA REHABILITACIÓN Y ASISTENCIA DE LA MARCHA	Masculino	393.495	0	1547.24	1940.74
2017	777	Convocatoria de Proyectos de Ciencia, Tecnología e Innovación en Salud	TERAPIA CELULAR MÁS EFECTIVA PARA LA ISQUEMIA CRÍTICA DE MIEMBROS INFERIORES EN PACIENTES DIABÉTICOS: ESTUDIO PILOTO COMPARATIVO ENTRE CÉLULAS MONONUCLEARES Y CÉLULAS MADRE MESENQUIMALES DERIVADAS DE MÉDULA ÓSEA	Femenino	376.087	0	368	744.087
2017	777	Convocatoria de Proyectos de Ciencia, Tecnología e Innovación en Salud	DESARROLLO DE STENTS BIOABSORBIBLES NANOREFORZADOS CON RECUBRIMIENTO PARA LA LIBERACIÓN CONTROLADA DE MEDICAMENTOS EN EL TRATAMIENTO DE LA OBSTRUCCIÓN MALIGNA DE LAS VÍAS RESPIRATORIAS	Femenino	591.752	0	668.829	1260.58
2017	777	Convocatoria de Proyectos de Ciencia, Tecnología e Innovación en Salud	DIAGNÓSTICO Y SEGUIMIENTO DE PACIENTES CON DISFAGIA NEUROMUSCULAR Y NEUROGÉNICA MEDIANTE LA INTEGRACIÓN DE SEÑALES NO INVASIVAS Y VARIABLES CLÍNICAS	Masculino	369.216	0	294.831	664.047
2017	777	Convocatoria de Proyectos de Ciencia, Tecnología e Innovación en Salud	IDENTIFICACIÓN DE POTENCIALES BLANCOS TERAPÉUTICOS A PARTIR DE TRITERPENOS PRESENTES EN EUCALYPTUS TERETICORNIS PARA EL TRATAMIENTO DE COMPLICACIONES ASOCIADAS A LA OBESIDAD	Masculino	399.952	0	348.188	748.14
2017	777	Convocatoria de Proyectos de Ciencia, Tecnología e Innovación en Salud	ESTIMACIÓN DE LA DENSIDAD MAMOGRÁFICA DE MUJERES EN COLOMBIA	Femenino	329.063	0	198.521	527.584
2017	777	Convocatoria de Proyectos de Ciencia, Tecnología e Innovación en Salud	DESCRIPCIÓN DE LAS REACCIONES DE RECHAZO MEDIADO POR ANTICUERPOS DONANTE ESPECÍFICOS EN TRASPLANTE	Masculino	400	0	491.773	891.773
2017	777	Convocatoria de Proyectos de Ciencia, Tecnología e Innovación en Salud	IDENTIFICACIÓN DE NUEVOS RNA PEQUEÑOS NO CODIFICANTES EXOSOMALES Y DE SUS MECANISMOS ANGIOGÉNICOS EN CÁNCER CERVICAL Y DE COLON	Masculino	299.994	0	372.662	672.656
2017	777	Convocatoria de Proyectos de Ciencia, Tecnología e Innovación en Salud	HALLAZGOS RADIOLÓGICOS EN PACIENTES CON EXACERBACIÓN DE EPOC COMO FACTORES DETERMINANTES DE MORBIMORTALIDAD. UN ESTUDIO DE COHORTE	Masculino	394.198	0	304.582	698.78
2017	777	Convocatoria de Proyectos de Ciencia, Tecnología e Innovación en Salud	DISEÑO, SÍNTESIS, CARACTERIZACIÓN QUÍMICA Y FARMACOLÓGICA DE NUEVOS ANÁLOGOS DE KISSPEPTINA10 Y EVALUACIÓN DE SU AGONISMO EN DIFERENTES TIPOS DE CÁNCER	Femenino	396.792	0	668.76	1065.55
2017	777	Convocatoria de Proyectos de Ciencia, Tecnología e Innovación en Salud	FACTORES FOSFOLÍPIDICOS CONVERGENTES EN TAUOPATÍA, DAÑO COGNITIVO Y DEMENCIA VASCULAR: CAUSAS AGUDAS, CRÓNICAS Y GENÉTICAS	Femenino	300	0	765.171	1065.17
2017	777	Convocatoria de Proyectos de Ciencia, Tecnología e Innovación en Salud	EVALUACIÓN DEL IMPACTO DE LA INTERVENCIÓN DE UN ROBOT SOCIAL EN LAS RESPUESTAS CARDIOVASCULARES DE LOS PACIENTES DEL PROGRAMA DE REHABILITACIÓN CARDÍACA DE LA FUNDACIÓN CARDIOINFANTIL-INSTITUTO DE CARDIOLOGÍA	Femenino	383.725	0	489.118	872.843
2017	777	Convocatoria de Proyectos de Ciencia, Tecnología e Innovación en Salud	PROTOCOLO ABREVIADO DE RESONANCIA MAGNÉTICA ASISTIDO POR COMPUTADOR PARA LA DETECCIÓN Y CATEGORIZACIÓN DE LESIONES SOSPECHOSAS DE CANCER DE MAMA	Femenino	375.812	0	277.231	653.043
2017	777	Convocatoria de Proyectos de Ciencia, Tecnología e Innovación en Salud	ESTUDIO DE LA ACTIVIDAD ANTIDIABÉTICA DE UN EXTRACTO NANOVEHICULIZADO DE HOJAS DE PASSIFLORA LIGULARIS (GRANADILLA)	Femenino	399.64	0	441.178	840.818
2017	777	Convocatoria de Proyectos de Ciencia, Tecnología e Innovación en Salud	EVALUACIÓN DE LA MAGNITUD EN EL BALANCEO DE LOS BRAZOS Y LA ASIMETRÍA DE LA MARCHA EN PACIENTES CON EP EN ESTADIOS TEMPRANOS	Masculino	527.685	0	258.512	786.197
2017	777	Convocatoria de Proyectos de Ciencia, Tecnología e Innovación en Salud	HEMODIALYSIS: NUEVOS INJERTOS VASCULARES REGENERATIVOS COMO ACCESO VASCULAR PARA HEMODIÁLISIS OBTENIDOS MEDIANTE MODIFICACIÓN DE SUPERFICIE	Masculino	597.681	0	578.146	1175.83
2017	777	Convocatoria de Proyectos de Ciencia, Tecnología e Innovación en Salud	GENERACIÓN DE BIOMARCADORES PARA EL ESTUDIO DE CAMBIOS NEUROCOGNITIVOS ASOCIADOS A FENÓMENOS CEREBRO-VASCULARES EN INDIVIDUOS CON APNEA OBSTRUCTIVA DEL SUEÑO	Masculino	600	0	641.918	1241.92
2017	777	Convocatoria de Proyectos de Ciencia, Tecnología e Innovación en Salud	CAMBIO METABÓLICO INDUCIDO POR ACTIVADORES DEL FACTOR DE TRANSCRIPCIÓN NRF2 COMO ESTRATEGIA QUIMIOTERAPÉUTICA ANTITUMORAL	Masculino	363.952	0	748.12	1112.07
2017	777	Convocatoria de Proyectos de Ciencia, Tecnología e Innovación en Salud	ESTUDIOS GENÉTICOS Y FISIOLÓGICOS DE LA ACTIVIDAD ANTITUMORAL DE SALES CUATERNARIAS DE AMONIO FLUORADAS Y NO FLUORADAS Y SU UTILIDAD EN CÁNCER DE COLON	Masculino	399.963	0	631.663	1031.63
2017	777	Convocatoria de Proyectos de Ciencia, Tecnología e Innovación en Salud	IDENTIFICACIÓN DE BIOMARCADORES DEL SÍNDROME DE SUPERPOSICIÓN EPOC/ASMA	Femenino	399.97	0	850.148	1250.12
2017	777	Convocatoria de Proyectos de Ciencia, Tecnología e Innovación en Salud	2-BENZOIL-4-TIAZOLODINONAS COMO POTENCIALES INHIBIDORES DE TOXOPLASMA GONDII: DISEÑO ESTRUCTURAL, SÍNTESIS ECOAMIGABLE Y EVALUACIÓN IN VITRO	Masculino	300.085	0	215.268	515.353
2017	777	Convocatoria de Proyectos de Ciencia, Tecnología e Innovación en Salud	DESARROLLO Y EVALUACIÓN DE UN SISTEMA PORTÁTIL NO INVASIVO BASADO EN IMÁGENES MULTIESPECTRALES PARA EL DIAGNÓSTICO Y SEGUIMIENTO DE TRATAMIENTOS DE ÚLCERAS CUTÁNEAS CAUSADAS POR LEISHMANIASIS	Femenino	577.225	0	827.459	1404.68
2017	777	Convocatoria de Proyectos de Ciencia, Tecnología e Innovación en Salud	EVALUACIÓN FENOTÍPICA Y FUNCIONAL DE CÉLULAS NK EN HOMBRES QUE TIENEN SEXO CON HOMBRES CON ALTO RIESGO DE INFECCIÓN POR EL VIH-1	Masculino	299.992	0	281.332	581.324
2017	777	Convocatoria de Proyectos de Ciencia, Tecnología e Innovación en Salud	AGENTES INFECCIOSOS EN MURCIÉLAGOS: APORTE AL DIAGNÓSTICO DEL SÍNDROME FEBRIL AGUDO DE ORIGEN ZOONÓTICO EN EL URABÁ ANTIOQUEÑO	Femenino	298.625	0	322.989	621.614
2017	777	Convocatoria de Proyectos de Ciencia, Tecnología e Innovación en Salud	ESTUDIO DE PREVALENCIA, DIVERSIDAD GENÉTICA Y GENÓMICA DE CRYPTOSPORIDIUM EN POBLACIÓN VIH POSITIVA DE ANTIOQUIA	Femenino	299.992	0	318.526	618.518
2017	777	Convocatoria de Proyectos de Ciencia, Tecnología e Innovación en Salud	POTENTIAL IMMUNOGENICITY OF MUTATED EPITOPES DERIVED FROM HIV-1 GAG RESTRICTED TO CD8+ T CELLS IN CHRONICALLY INFECTED PATIENTS FROM MEDELLÍN	Femenino	300	0	598.989	898.989
2017	777	Convocatoria de Proyectos de Ciencia, Tecnología e Innovación en Salud	IMAGENOLOGÍA DE INFECCIONES DE ENTEROBACTERIAS IN VIVO CON TOMOGRAFÍA DE EMISIÓN DE POSITRONES Y 18F-FLUORODEOXISORBITOL	Masculino	400	0	699.717	1099.72
2017	777	Convocatoria de Proyectos de Ciencia, Tecnología e Innovación en Salud	EXPEDICIÓN VIROLÓGICA EN ECOSISTEMAS REPRESENTATIVOS DE COLOMBIA: SELVA HÚMEDA TROPICAL DE LA SIERRA NEVADA DE SANTA MARTA	Masculino	396.756	0	645.735	1042.49
2017	777	Convocatoria de Proyectos de Ciencia, Tecnología e Innovación en Salud	THE ROLE OF CIRCULATING FOLLICULAR T CELLS IN THE SPONTANEOUS OR HAART-INDUCED CONTROL OF HIV REPLICATION (PAPEL DE LOS LINFOCITOS T FOLICULARES CIRCULANTES EN EL CONTROL DE LA REPLICACIÓN DEL VIH, TANTO ESPONTÁNEO COMO INDUCIDO POR LA TERAPIA ANTIRRETROV	Masculino	295.212	0	394.484	689.696
2017	777	Convocatoria de Proyectos de Ciencia, Tecnología e Innovación en Salud	PREPARACIÓN DE BIOMATERIALES ANTIMICROBIANOS SÓLIDOS MEDIANTE INMOVILIZACIÓN DEL PÉPTIDO KR-12 Y ANÁLOGOS EN MATERIALES SILÍCEOS, Y EVALUACIÓN DE SU COMPORTAMIENTO EN GEL DE FIBRINA PARA APÓSITOS	Femenino	299.898	0	164.745	464.643
2017	777	Convocatoria de Proyectos de Ciencia, Tecnología e Innovación en Salud	DISEÑO DE FORMULACIONES ORALES DE ANFOTERICINA B ENCAPSULADA EN NANOPARTÍCULAS POLIMÉRICAS BIODEGRADABLES Y SU EFICACIA FRENTE A LEVADURAS MULTI-DROGO RESISTENTES: UNA APROXIMACIÓN A PARTIR DE LAS INTERACCIONES FÁRMACO – POLÍMERO	Masculino	400	0	427.125	827.125
2017	777	Convocatoria de Proyectos de Ciencia, Tecnología e Innovación en Salud	CARACTERIZACIÓN QUÍMICA Y BIOLÓGICA DE LOS LÍPIDOS DE LA PARED CELULAR DE AISLAMIENTOS CLÍNICOS Y AMBIENTALES DE HISTOPLASMA CAPSULATUM	Femenino	295.914	0	317.774	613.688
2017	777	Convocatoria de Proyectos de Ciencia, Tecnología e Innovación en Salud	ENSAYO CLÍNICO MULTICÉNTRICO, CONTROLADO, ALEATORIZADO PARAEVALUAR LA EFICACIA Y SEGURIDAD DEL NUEVO DISPOSITIVO DE INVENCIÓN SUPRATUBEPARA PREVENIR LA NEUMONÍA ASOCIADA A LA VENTILACIÓN MECÁNICA: "PROYECTOSUPRA-NAV"	Femenino	596.757	0	780.456	1377.21
2017	777	Convocatoria de Proyectos de Ciencia, Tecnología e Innovación en Salud	VALIDACIÓN BIOFÍSICA Y FUNCIONAL DE UN INHIBIDOR ALOSTÉRICO DEL DOMINIO PLECKSTRIN DE LA QUINASA AKT-LIKE DE TRYPANOSOMA CRUZI COMO ALTERNATIVA TERAPÉUTICA PARA LA ENFERMEDAD DE CHAGAS	Masculino	399.946	0	441.151	841.098
2017	777	Convocatoria de Proyectos de Ciencia, Tecnología e Innovación en Salud	PREVALENCIA Y MODELACIÓN DE LA INFECCIÓN POR VIRUS DE LA HEPATITIS C EN COLOMBIA	Femenino	395.953	0	417.241	813.194
2017	777	Convocatoria de Proyectos de Ciencia, Tecnología e Innovación en Salud	ESTUDIO DE FACTORES ASOCIADOS CON LA VIRULENCIA DE AISLAMIENTOS CLÍNICOS DE LA LEVADURA EMERGENTE MULTIRESISTENTE CANDIDA AURIS RECUPERADOS EN COLOMBIA: EN BÚSQUEDA DE PREDICTORES DE LA EVOLUCIÓN CLÍNICA Y MARCADORES DE RESISTENCIA	Femenino	297.901	0	534.491	832.393
2017	777	Convocatoria de Proyectos de Ciencia, Tecnología e Innovación en Salud	EL PAPEL DE LAS AVES Y PEQUEÑOS MAMÍFEROS SILVESTRES EN LA CIRCULACIÓN DE GARRAPATAS Y RICKETTSIAS EN EL DEPARTAMENTO DE ARAUCA (ORINOQUÍA COLOMBIANA)	Masculino	351.841	0	347.154	698.995
2017	777	Convocatoria de Proyectos de Ciencia, Tecnología e Innovación en Salud	FACTORES DE RIESGO Y EXPLORACION GENETICA EN SUICIDIO EN LOS DEPARTAMENTOS DEL EJE CAFETERO Y NORTE/CENTRO DEL VALLE DEL CAUCA	Masculino	334.891	0	201.068	535.959
2017	777	Convocatoria de Proyectos de Ciencia, Tecnología e Innovación en Salud	EFECTIVIDAD DE UNA INTERVENCIÓN ECOSISTÉMICA PARA FORTALECER LA INTELIGENCIA EMOCIONAL Y LAS ESTRATEGIAS DE AFRONTAMIENTO EN LOS CONTEXTOS ESCOLARES EN EL MARCO DE LA RIAS PARA LA PROMOCIÓN Y MANTENIMIENTO DE LA SALUD EN LA INFANCIA EN SOGAMOSO (BOYACÁ)	Femenino	394.187	0	305.289	699.475
2017	777	Convocatoria de Proyectos de Ciencia, Tecnología e Innovación en Salud	IDENTIFICACIÓN DE PERFILES BIOPSICOSOCIALES EN SUJETOS CRÓNICAMENTE EXPUESTOS AL CONFLICTO COLOMBIANO: ESTRATEGIAS HACIA LA INDIVIDUALIZACIÓN DE PROGRAMAS DE REINTEGRACIÓN SOCIAL	Femenino	399.215	0	363.066	762.281
2017	777	Convocatoria de Proyectos de Ciencia, Tecnología e Innovación en Salud	PROGRAMA DE DESARROLLO COGNITIVO DIRIGIDO AL COMPONENTE EJECUTIVO, EMOCIONAL Y COMPORTAMENTAL DE NIÑOS Y NIÑAS VÍCTIMAS DEL CONFLICTO ARMADO EN SITUACIÓN DE DESPLAZAMIENTO RESIDENTES DE LA CIUDAD DE NEIVA	Femenino	356.047	0	162.415	518.462
2017	777	Convocatoria de Proyectos de Ciencia, Tecnología e Innovación en Salud	CARACTERÍSTICAS CLÍNICAS, MARCADORES GENÉTICOS, Y FACTORES DE ADVERSIDAD PSICOSOCIAL QUE PREDICEN TRASTORNO POR DÉFICIT DE ATENCIÓN CON HIPERACTIVIDAD (TDAH) EN HERMANOS DE ALTO RIESGO	Masculino	299.675	0	268.695	568.37
2017	777	Convocatoria de Proyectos de Ciencia, Tecnología e Innovación en Salud	CARACTERIZACIÓN DE LA RELACIÓN ENTRE LOS NIVELES DE ESTRÉS, LA MICROBIOTA INTESTINAL Y LA CONECTIVIDAD CEREBRAL EN HOMBRES JÓVENES SANOS	Femenino	399.999	0	399.855	799.854
2017	777	Convocatoria de Proyectos de Ciencia, Tecnología e Innovación en Salud	INNCARDDIO: INNOVACIÓN EN EL TRATAMIENTO DE CARDIOPATÍAS CONGÉNITAS DUCTUS-DEPENDIENTES INSPIRADO EN OBSERVACIONES CLÍNICAS Y HEMODINÁMICAS	Masculino	580.986	0	487.734	1068.72
2017	777	Convocatoria de Proyectos de Ciencia, Tecnología e Innovación en Salud	GENÓMICA FUNCIONAL PARA LA IDENTIFICACIÓN DE BIOMARCADORES GENÉTICOS APLICABLES AL DIAGNÓSTICO TEMPRANO DE LA PREECLAMPSIA	Masculino	399.688	0	424.806	824.493
2017	777	Convocatoria de Proyectos de Ciencia, Tecnología e Innovación en Salud	INICIATIVA ZEN (ZIKA EN EMBARAZADAS Y NEONATOS). FASE II: EVALUACIÓN DEL NEURODESARROLLO EN HIJOS DE GESTANTES CON INFECCIÓN POR EL VIRUS ZIKA	Masculino	377.713	0	899.2	1276.91
2017	777	Convocatoria de Proyectos de Ciencia, Tecnología e Innovación en Salud	HORMONAS TIROIDEAS EN LA GESTANTE OBESA Y SU USO COMO BIOMARCADORES DE SALUD MATERNO FETAL	Femenino	300	0	282.576	582.575
2017	777	Convocatoria de Proyectos de Ciencia, Tecnología e Innovación en Salud	CONTACTO PIEL A PIEL AL NACIMIENTO, TEMPRANO VS INMEDIATO, EN LA DURACIÓN DE LACTANCIA HUMANA EXCLUSIVA EN LOS RECIÉN NACIDOS A TÉRMINO ATENDIDOS EN LA REGIÓN DE BOGOTÁ Y SABANA CENTRO: ENSAYO CLÍNICO ALEATORIZADO	Masculino	394.422	0	381.118	775.54
2017	777	Convocatoria de Proyectos de Ciencia, Tecnología e Innovación en Salud	MALARIA GESTACIONAL Y PLACENTARIA EN COLOMBIA: APROXIMACIÓN CLÍNICA, ECOEPIDEMIOLÓGICA Y SOCIAL	Masculino	390.081	0	288.551	678.632
2017	777	Convocatoria de Proyectos de Ciencia, Tecnología e Innovación en Salud	DETERMINACION DEL BALANCE ACTIVACION/REGULACION DEL COMPLEMENTO EN LOS TRASTORNOS HIPERTENSIVOS EN COLOMBIA	Masculino	267.283	0	120.91	388.193
2017	777	Convocatoria de Proyectos de Ciencia, Tecnología e Innovación en Salud	VALIDACIÓN DEL MODELO PREDICTIVO QUICK SEQUENTIAL [SEPSIS-RELATED] ORGAN FAILURE ASSESSMENT (QSOFA) EN LA PREDICCIÓN DE INFECCIÓN SEVERA – SEPSIS EN PACIENTES OBSTÉTRICAS Y DESENLACES NEONATALES ADVERSOS. ESTUDIO MULTICÉNTRICO	Masculino	399.843	0	224.635	624.478
2017	777	Convocatoria de Proyectos de Ciencia, Tecnología e Innovación en Salud	IDENTIFICACIÓN DE BIOMARCADORES PRECLÍNICOS EN ENFERMEDAD DE ALZHEIMER A TRAVÉS DE UN SEGUIMIENTO LONGITUDINAL DE LA ACTIVIDAD ELÉCTRICA CEREBRAL EN POBLACIONES CON RIESGO GENÉTICO	Masculino	559.644	0	278.737	838.382
2017	777	Convocatoria de Proyectos de Ciencia, Tecnología e Innovación en Salud	ANÁLISIS METABOLÓMICO DE LOS EFECTOS NEUROPROTECTORES DE LA TIBOLONA EN UN MODELO ASTROCITICO HUMANO DE LIPOTOXICIDAD CON ÁCIDO PALMÍTICO	Femenino	293.339	0	143.924	437.263
2017	777	Convocatoria de Proyectos de Ciencia, Tecnología e Innovación en Salud	MECANISMOS EPIGENÉTICOS INVOLUCRADOS EN EL EFECTO DE LA TIBOLONA EN ASTROCITOS HUMANOS TRATADOS CON ÁCIDO PALMÍTICO	Masculino	278.546	0	257.043	535.59
2017	777	Convocatoria de Proyectos de Ciencia, Tecnología e Innovación en Salud	IDENTIFICACIÓN DE MARCADORES TEMPRANOS DE TIPO NEUROLÓGICO, NEUROFISIOLÓFICO, NEUROCOGNITIVO Y NEUROPSIQUIATRICO EN POBLACIÓN PRESINTOMÁTICA CON RIESGO DE ENFERMEDAD DE HUNTINGTON EN EL DEPARTAMENTO DEL ATLÁNTICO	Masculino	395.311	0	524.576	919.886
2017	777	Convocatoria de Proyectos de Ciencia, Tecnología e Innovación en Salud	IMPLICACIÓN DE LOS ASTROCITOS DE “ALZHEIMER” EN LA ESTABILIDAD DE LA UNIDAD NEUROVASCULAR: HACIA UN DESARROLLO BIOTECNOLÓGICO	Masculino	399.952	0	750.581	1150.53
2017	777	Convocatoria de Proyectos de Ciencia, Tecnología e Innovación en Salud	DISEÑO Y PRODUCCIÓN DE PÉPTIDOS DERIVADOS DE TROPOMIOSINA NATURAL DE ASCARIS LUMBRICOIDES Y EVALUACIÓN DE SU ACTIVIDAD INMUNOMODULADORA EN MODELOS EXPERIMENTALES IN VITRO Y EX VIVO DE NEFRITIS LÚPICA	Masculino	597.796	0	508.68	1106.48
2017	777	Convocatoria de Proyectos de Ciencia, Tecnología e Innovación en Salud	BÚSQUEDA RACIONAL DE ALCALOIDES ISOQUINOLÍNICOS DEL GÉNERO ZANTHOXYLUM (RUTACEAE) COMO POSIBLES AGENTES NEUROPROTECTORES PARA EL TRATAMIENTO DE LA ENFERMEDAD DE ALZHEIMER	Femenino	395.876	0	594.12	989.996
2017	777	Convocatoria de Proyectos de Ciencia, Tecnología e Innovación en Salud	VARIANTES GENÉTICAS Y MUTACIONES GENÓMICAS IDENTIFICADAS POR SECUENCIACIÓN DE ÚLTIMA GENERACIÓN (NGS) EN FAMILIAS COLOMBIANAS: EN BUSCA DE MARCADORES COMUNES DE TAUTOLOGÍA AUTOINMUNE	Femenino	299.004	0	339.876	638.88
2017	777	Convocatoria de Proyectos de Ciencia, Tecnología e Innovación en Salud	PROGRAMA DE MONITOREO Y EDUCACIÓN PARA EL SEGUIMIENTO EN CASA DE NIÑOS CON CARDIOPATÍAS CONGÉNITAS COMPLEJAS	Masculino	538.74	0	626.174	1164.91
2017	777	Convocatoria de Proyectos de Ciencia, Tecnología e Innovación en Salud	EFECTIVIDAD DE UN MODELO DE GESTIÓN DE CASOS PARA LA PROVISIÓN INTEGRAL DE SERVICIOS DE SALUD A PACIENTES PLURIPATOLÓGICOS	Femenino	379.458	0	488.789	868.246
2017	777	Convocatoria de Proyectos de Ciencia, Tecnología e Innovación en Salud	EVALUACIÓN DEL EFECTO A MEDIANO PLAZO DE UN PROGRAMA PARA LA PROMOCIÓN DEL DESARROLLO INTEGRAL DE LOS NIÑOS Y PREVENCIÓN DE LA AGRESIÓN DESDE EL NACIMIENTO HASTA LOS 3 AÑOS DE EDAD EN LOS MUNICIPIOS DE ANTIOQUIA	Masculino	399.988	0	365.25	765.238
2017	777	Convocatoria de Proyectos de Ciencia, Tecnología e Innovación en Salud	SISTEMA DE IDENTIFICACIÓN DE FUENTES EPILEPTOGÉNICAS BASADO EN MEDIDAS DE CONECTIVIDAD FUNCIONAL USANDO REGISTROS ELECTROENCEFALOGRÁFICOS E IMÁGENES DE RESONANCIA MAGNÉTICA EN PACIENTES CON EPILEPSIA REFRACTARIA: APOYO A LA CIRUGÍA RESECTIVA	Masculino	377.921	0	265.485	643.406
2017	777	Convocatoria de Proyectos de Ciencia, Tecnología e Innovación en Salud	PREDICCIÓN AUTOMÁTICA DE LA EDAD ÓSEA MEDIANTE APRENDIZAJE DE MÁQUINA	Masculino	395.721	0	609.509	1005.23
2017	777	Convocatoria de Proyectos de Ciencia, Tecnología e Innovación en Salud	DESARROLLO DE UNA PLATAFORMA DIGITAL DE MONITOREO PARA LA PROMOCIÓN EN SALUD Y PREVENCIÓN DE ENFERMEDADES CARDIOVASCULARES: FASE II	Masculino	198.753	0	177.66	376.413
2017	777	Convocatoria de Proyectos de Ciencia, Tecnología e Innovación en Salud	IDENTIFICACIÓN DE MOLÉCULAS LÍDERES DE ORIGEN NATURAL CON ACCIÓN MULTIDIANA COMO INHIBIDORES DE QUORUM SENSING EN PSEUDOMONAS AERUGINOSA MULTIRRESISTENTE	Masculino	399.952	0	586.915	986.867
2017	777	Convocatoria de Proyectos de Ciencia, Tecnología e Innovación en Salud	DESARROLLO Y PRODUCCIÓN DE LOTES PILOTO DE ANTIVENENOS PARA INTOXICACIONES OCASIONADAS POR ESCORPIONES Y POR LONOMIA EN COLOMBIA	Femenino	583.389	0	559.61	1143
2017	777	Convocatoria de Proyectos de Ciencia, Tecnología e Innovación en Salud	PURIFICACIÓN DE PÉPTIDOS CON ACTIVIDAD ANTIMICROBIANA PRESENTES EN LA SECRECION MUCOSA DE ACHATINA FULICA	Masculino	200.822	0	965.528	1166.35
2017	777	Convocatoria de Proyectos de Ciencia, Tecnología e Innovación en Salud	DEVELOPMENT OF A PLATFORM FOR THE RAPID EVALUATION OF THE ENCAPSULATION OF ANTIBACTERIAL PROTEINS AND BACTERIAL ANTIGENS IN OUTER MEMBRANE VESICLES FROM E. COLI	Masculino	396.508	0	754.658	1151.17
2017	777	Convocatoria de Proyectos de Ciencia, Tecnología e Innovación en Salud	SÍNTESIS Y CARACTERIZACIÓN DE PÉPTIDOS A PARTIR DE VENENOS DE ARAÑAS: HACIA EL DESARROLLO DE NUEVOS ANTIMICROBIANOS	Masculino	396.756	0	378.417	775.173
2017	777	Convocatoria de Proyectos de Ciencia, Tecnología e Innovación en Salud	APLICACIÓN DE EXTRACTOS DE PLANTAS MEDICINALES AROMÁTICAS COLOMBIANAS PARA LA INHIBICIÓN DEL QUORUM SENSING Y LA FORMACIÓN DE BIOFILM DE BACTERIAS PATÓGENAS	Femenino	382.238	0	1018.39	1400.63
2017	777	Convocatoria de Proyectos de Ciencia, Tecnología e Innovación en Salud	EVALUACIÓN DE LA CAPACIDAD REGENERATIVA - EN UN MODELO ANIMAL- DEL HUESO CORTICAL PARTICULADO LIOFILIZADO Y DESMINERALIZADO ENCAPSULADO EN UN POLÍMERO NOMBRE COMERCIAL BONEGEL - FASE III	Femenino	599.956	0	325.069	925.025
2017	777	Convocatoria de Proyectos de Ciencia, Tecnología e Innovación en Salud	DESARROLLO DE DISPOSITIVO PARA ABDOMEN ABIERTO COMO TRATAMIENTO PARA LA REHABILITACIÓN DE PACIENTES VÍCTIMAS DE TRAUMA SEVERO OCASIONADO POR ACCIDENTES O VIOLENCIA, Y OTRAS AFECCIONES	Masculino	554.54	0	400.043	954.583
2017	777	Convocatoria de Proyectos de Ciencia, Tecnología e Innovación en Salud	EFECTIVIDAD DE UNA ESTRATEGIA BASADA EN TELESALUD PARA MEJORAR LA IMPLEMENTACIÓN DE LA GUI´A DE PRÁCTICA CLÍNICA PARA EL DIAGNÓSTICO Y TRATAMIENTO PREOPERATORIO, INTRAOPERATORIO Y POSTOPERATORIO DE LA PERSONA AMPUTADA, LA PRESCRIPCIÓN DE LA PRÓTESIS Y LA	Masculino	355.289	0	200.466	555.755
2017	777	Convocatoria de Proyectos de Ciencia, Tecnología e Innovación en Salud	DESARROLLO DE UNA INTERFAZ CEREBRO COMPUTADOR CON SEÑALES ELECTROENCEFALOGRÁFICAS (EEG) QUE UTILICE EL PENSAMIENTO DEL LENGUAJE PARA EL CONTROL DE UNA PRÓTESIS DE MIEMBRO SUPERIOR CON APLICACIÓN A PERSONAS DISCAPACITADAS CON AMPUTACIONES DEBIDAS AL CONFLI	Masculino	398.199	0	512.501	910.699
2017	777	Convocatoria de Proyectos de Ciencia, Tecnología e Innovación en Salud	REMOCIÓN DE ANTIBIÓTICOS Y BACTERIAS RESISTENTES EN AGUAS RESIDUALES HOSPITALARIAS EMPLEANDO TECNOLOGÍAS AVANZADAS DE OXIDACIÓN	Masculino	396.756	0	718.465	1115.22
2017	777	Convocatoria de Proyectos de Ciencia, Tecnología e Innovación en Salud	IDENTIFICACIÓN DE CLÚSTERS DE CÁNCER INFANTIL Y ANÁLISIS DE SU RELACIÓN CON EXPOSICIÓN A FUENTES INDUSTRIALES DE CONTAMINACIÓN ATMOSFÉRICA EN COLOMBIA	Femenino	341.326	0	760.466	1101.79
2017	777	Convocatoria de Proyectos de Ciencia, Tecnología e Innovación en Salud	VIBRIO SPP EN RESERVORIOS DE AGUA EN COLOMBIA, COMO AGENTES POTENCIALES DE CÓLERA Y VIBRIOSIS	Femenino	355.097	0	749.356	1104.45
2017	777	Convocatoria de Proyectos de Ciencia, Tecnología e Innovación en Salud	RELACIÓN ENTRE LA EXPOSICIÓN A CONTAMINANTES AMBIENTALES Y MARCADORES MOLECULARES DE TOXICIDAD EN LA POBLACIÓN ADOLESCENTE DE LA ISLA DE TIERRABOMBA	Masculino	296.251	0	401	697.251
2017	777	Convocatoria de Proyectos de Ciencia, Tecnología e Innovación en Salud	AGENTES ANTIMICROBIANOS ENCAPSULADOS EN NANOPARTÍCULAS FUNCIONALIZADAS CON NANOBODIES: UNA SOLUCIÓN TERAPÉUTICA PARA INFECCIONES INTRACELULARES	Femenino	598.225	0	443.567	1041.79
2017	777	Convocatoria de Proyectos de Ciencia, Tecnología e Innovación en Salud	ANÁLISIS VENÓMICO Y EVALUACIÓN DE LA ACTIVIDAD BIOLÓGICA DE PÉPTIDOS Y/Ó LECTINAS DEL VENENO DE TITYUS MACROCHIRUS (BUTHIDAE), PTEROIS VOLITANS Y CROTALUS DURISSUS CUMANENSIS	Masculino	299.771	0	377.587	677.358
2017	777	Convocatoria de Proyectos de Ciencia, Tecnología e Innovación en Salud	COMPUESTOS TIPO ALCALOIDES QUINOLÍNICOS O TRITERPENOIDES SINTÉTICOS CON POTENCIAL ANTI-PARASITARIO: UNA APROXIMACIÓN AL MECANISMO DE ACCIÓN	Femenino	386.272	0	559.823	946.095
2017	777	Convocatoria de Proyectos de Ciencia, Tecnología e Innovación en Salud	EVALUACIÓN IN VITRO DE UN PÉPTIDO QUIMÉRICO INHIBIDOR ESPECÍFICO DE LA PROTEÍNA QUINASA C (PKC) EN CÉLULAS DE PACIENTES PEDIÁTRICOS CON LEUCEMIA LINFOIDE AGUDA DE PRECURSORES B	Masculino	342.907	0	231.899	574.807
2017	777	Convocatoria de Proyectos de Ciencia, Tecnología e Innovación en Salud	DETERMINACIÓN DE LA ASOCIACIÓN ENTRE LA PRESENCIA DE LEISHMANIAVIRUS 1 (LRV -1) Y EL DESARROLLO DE LEISHMANIASIS MUCOSA EN COLOMBIA	Femenino	368.538	0	237.311	605.849
2017	777	Convocatoria de Proyectos de Ciencia, Tecnología e Innovación en Salud	EVALUACIÓN ANTIBACTERIANA DE VEINTICINCO PLANTAS NATIVAS DE LA REGIÓN CARIBE COLOMBIANA FRENTE A CEPAS DE ESCHERICHIA COLI, KLEBSIELLA PNEUMONIAE Y PSEUDOMONAS AERUGINOSA RESISTENTES A CARBAPENEMES Y STAPHYLOCOCCUS AUREUS METICILINO RESISTENTE	Masculino	282.138	0	596.05	878.188
2017	777	Convocatoria de Proyectos de Ciencia, Tecnología e Innovación en Salud	RIESGO, SUSCEPTIBILIDAD GENÉTICA Y ESTRÉS OXIDATIVO DEBIDO A LA EXPOSICIÓN DEL ARSÉNICO EN POBLACIONES DEL CARIBE COLOMBIANO	Masculino	291.451	0	155	446.451
2017	777	Convocatoria de Proyectos de Ciencia, Tecnología e Innovación en Salud	ESTUDIO DEL EFECTO DE UN AGONISTA DE LOS RECEPTORES DE ADIPONECTINA (ADIPORON) SOBRE LA EXPRESIÓN DEL GEN DE CAVEOLINA 1 (CAV1) EN ADIPOCITOS HUMANOS	Masculino	399.982	0	780.389	1180.37
2017	777	Convocatoria de Proyectos de Ciencia, Tecnología e Innovación en Salud	RIESGO ASOCIADO A INFECCIONES PERSISTENTES POR DIFERENTES AGENTES INFECCIOSOS Y EL DESARROLLO DE LA ENFERMEDAD DE ALZHEIMER	Femenino	299.821	0	216.792	516.614
2017	777	Convocatoria de Proyectos de Ciencia, Tecnología e Innovación en Salud	BÚSQUEDA DE METABOLITOS SECUNDARIOS ANTIVIRULENTOS COMO ESTRATEGIA PARA EL CONTROL DEL PATÓGENO KLEBSIELLA PNEUMONIAE, FASE II	Masculino	351.747	0	444.133	795.88
2017	777	Convocatoria de Proyectos de Ciencia, Tecnología e Innovación en Salud	DESARROLLO DE IMPLANTES VASCULARES CELULARIZADOS A PARTIR DE ALCOHOL POLIVINILO Y COMPARACIÓN DE SUS PROPIEDADES MECÁNICAS Y FUNCIONALES CON ARTERIAS PORCINAS O IMPLANTES VASCULARES EXISTENTES EN EL MERCADO	Masculino	383.034	0	270.825	653.859
2017	777	Convocatoria de Proyectos de Ciencia, Tecnología e Innovación en Salud	CARACTERIZACIÓN DEL PATRÓN DE SUSCEPTIBILIDAD DE HELICOBACTER PYLORI A SEIS ANTIBIÓTICOS EN CEPAS AISLADAS DE PACIENTES CON ENFERMEDADES GASTRODUODENALES DEL ORIENTE DE ANTIOQUÍA, MEDELLÍN Y APARTADO ENTRE 2015-2019	Femenino	367.771	0	228.891	596.662
2017	777	Convocatoria de Proyectos de Ciencia, Tecnología e Innovación en Salud	FACTORES ASOCIADOS AL REINTEGRO OCUPACIONAL UN AÑO DESPUÉS EN PACIENTES CON TRAUMA CRANEOENCEFÁLICO (TCE) MODERADO Y GRAVE OCURRIDO EN MEDELLÍN Y SU ÁREA METROPOLITANA ENTRE 2018 Y 2019. ESTUDIO DE COHORTE	Masculino	395.145	0	169.361	564.507
2017	777	Convocatoria de Proyectos de Ciencia, Tecnología e Innovación en Salud	DISEÑO DE UN SISTEMA DE INFORMACIÓN PARA EL MONITOREO INTEGRAL DE LOS DETERMINANTES DEL HAMBRE (SINHAMBRE): CASO PILOTO LA GUAJIRA INDÍGENA	Femenino	399.513	0	709.066	1108.58
2017	777	Convocatoria de Proyectos de Ciencia, Tecnología e Innovación en Salud	NEUROTOXINAS Y ANTICUERPOS RECOMBINANTES, UNA NUEVA ESTRATEGIA EN LA PRODUCCIÓN DE ANTIVENENOS EN COLOMBIA, FASE I	Masculino	398.966	0	380.277	779.243
2017	777	Convocatoria de Proyectos de Ciencia, Tecnología e Innovación en Salud	EVALUACIÓN DE LA PRESENCIA DE CRYPTOSPORIDIUM PARVUM Y GIARDIA LAMBLIA EN AGUAS CRUDAS Y TRATADAS EN ZONAS RURALES DEL ÁREA METROPOLITANA DEL VALLE DE ABURRA	Masculino	398.465	0	183.82	582.285
2017	777	Convocatoria de Proyectos de Ciencia, Tecnología e Innovación en Salud	DESARROLLO DE UN LOTE PILOTO DE UN FABOTERÁPICO POLIVALENTE DE ANTICORAL PARA COLOMBIA	Masculino	364.459	0	601.37	965.829
2017	777	Convocatoria de Proyectos de Ciencia, Tecnología e Innovación en Salud	RASTREO BIODIRIGIDO DE MOLÉCULAS ANTICANCERÍGENAS INSPIRADAS EN PRODUCTOS NATURALES: UN ENFOQUE INTEGRADO Y APLICADO A LAS ESPECIES DE AMARYLLIDACEAE	Masculino	399.952	0	447.049	847.001
2017	777	Convocatoria de Proyectos de Ciencia, Tecnología e Innovación en Salud	CARACTERIZACIÓN MOLECULAR Y FACTORES ASOCIADOS A LA INFECCIÓN POR EL VIRUS DE LA HEPATITIS B EN POBLACIÓN INDÍGENA DE COLOMBIA: UN ESTUDIO DE CASOS Y CONTROLES	Masculino	399.971	0	428.46	828.431
2017	777	Convocatoria de Proyectos de Ciencia, Tecnología e Innovación en Salud	ESTUDIO DEL EFECTO ANTITUMORAL DE COMPUESTOS DERIVADOS DE CAFÉ EN CULTIVOS DE CÉLULAS DE CÁNCER COLORRECTAL	Femenino	399.959	0	444.616	844.575
2017	777	Convocatoria de Proyectos de Ciencia, Tecnología e Innovación en Salud	EVALUACIÓN DE UN TRATAMIENTO TÓPICO A BASE DE PÉPTIDOS ANTIMICROBIANOS CONTRA S.AUREUS MRSA EN UN MODELO TRIDIMENSIONAL IN-VITRO DE PIEL HUMANA	Masculino	598.992	0	799.697	1398.69
2017	777	Convocatoria de Proyectos de Ciencia, Tecnología e Innovación en Salud	DESARROLLO DE UN MATERIAL ADSORBENTE DE BAJO COSTO PARA LA REMOCIÓN Y RECUPERACIÓN DE FÓSFORO EN AGUAS	Femenino	590.644	0	451.021	1041.66
2017	777	Convocatoria de Proyectos de Ciencia, Tecnología e Innovación en Salud	EFECTO DE LOS AGENTES CONTAMINANTES ATMOSFÉRICOS DEL VALLE DE ABURRÁ SOBRE LA ACTIVIDAD ELÉCTRICA CARDIACA: ESTUDIO EN MODELOS IN SILICO E IN VITRO	Femenino	397.762	0	409.139	806.9
2017	777	Convocatoria de Proyectos de Ciencia, Tecnología e Innovación en Salud	DESARROLLO DE MÉTODOS DE MODIFICACIÓN SUPERFICIAL EN LADRILLOS DE ARCILLA PARA SU USO EN LA MITIGACIÓN DE LOS CONTAMINANTES ATMOSFÉRICOS GASEOSOS MEDIANTE FOTOCATÁLISIS CON TIO2	Femenino	399.672	0	394.29	793.962
2017	777	Convocatoria de Proyectos de Ciencia, Tecnología e Innovación en Salud	IMPACTO SOBRE LA CAPACIDAD COGNITIVA GLOBAL DE ESCOLARES POR LA EXPOSICIÓN PRENATAL Y POSNATAL A PLAGUICIDAS EN LA LOCALIDAD DE SUMAPAZ	Masculino	344.376	0	247.005	591.381
2017	777	Convocatoria de Proyectos de Ciencia, Tecnología e Innovación en Salud	DISEÑO, SÍNTESIS Y EVALUACIÓN DE PÉPTIDOS MODULADORES DE LA ACTIVIDAD DEL RECEPTOR N-METIL-D-ASPARTATO (NMDA)	Masculino	274.313	0	896.569	1170.88
2017	777	Convocatoria de Proyectos de Ciencia, Tecnología e Innovación en Salud	VALIDACIÓN DE PÉPTIDO BIOMARCADOR BAJO CONDICIONES DE NEUROINFLAMACIÓN Y BIOCONJUGACIÓN A NANOPARTÍCULA CON POTENCIAL BIODIAGNÓSTICO PARA EVALUACIÓN DE ALTERACIONES DE LA BARRERA HEMATOENCEFÁLICA	Masculino	299.11	0	647.56	946.67
2017	777	Convocatoria de Proyectos de Ciencia, Tecnología e Innovación en Salud	DESARROLLO DE UN HIDROGEL FUNCIONALIZADO TIPO APÓSITO PARA LA APLICACIÓN DE DERIVADOS ACELULARES PROVENIENTES DE CÉLULAS MADRE MESENQUIMALES COMO POTENCIAL TRATAMIENTO PARA ÚLCERAS CUTÁNEAS CRÓNICAS: MODELO PRE-CLÍNICO EN DIABETES TIPO 1	Femenino	390.007	0	510.97	900.977
2017	777	Convocatoria de Proyectos de Ciencia, Tecnología e Innovación en Salud	DESARROLLO DE UN APTASENSOR ELECTROQUÍMICO PARA LA DETECCIÓN Y CUANTIFICACIÓN DE E. COLI PRESENTE EN MATRICES ACUOSAS	Masculino	399.604	0	1223.21	1622.81
2017	777	Convocatoria de Proyectos de Ciencia, Tecnología e Innovación en Salud	CARACTERIZACIÓN DE LIPASAS DEL PATÓGENO OPORTUNISTA CANDIDA PALMIOLEOPHILA Y SU INFLUENCIA EN LA INFECTIVIDAD DE MACRÓFAGOS IN VITRO	Masculino	299.992	0	1451.34	1751.33
2017	777	Convocatoria de Proyectos de Ciencia, Tecnología e Innovación en Salud	IDENTIFICACIÓN Y ESTUDIO DE LA ACTIVIDAD ANTIMICROBIANA DE UN PÉPTIDO ANTIMICROBIANO DE ATTA LAEVIGATA (HORMIGA SANTANDEREANA)	Femenino	299.384	0	741.956	1041.34
2017	777	Convocatoria de Proyectos de Ciencia, Tecnología e Innovación en Salud	EFECTO DE LA EXPOSICIÓN A HERBICIDAS EN EL DESARROLLO DE LA ACTIVIDAD NEUROENDOCRINOLÓGICA DE CRIAS DE RATA WISTAR	Femenino	299.833	0	769.438	1069.27
2017	777	Convocatoria de Proyectos de Ciencia, Tecnología e Innovación en Salud	CAMBIOS EN LA MUCOSA COLÓNICA Y ORAL Y SU ASOCIACIÓN CON MANIFESTACIONES CLÍNICAS Y CON LOS NIVELES DE SIGA: UN ESTUDIO TRANSVERSAL EN PACIENTES CON ESPONDILOARTRITIS CON SÍNTOMAS Y/O ANTICUERPOS ASOCIADOS A TRASTORNOS GASTROINTESTINALES	Femenino	399.588	0	322.256	721.844
2017	777	Convocatoria de Proyectos de Ciencia, Tecnología e Innovación en Salud	DETERMINACIÓN DEL IMPACTO DEL EFECTO POST-ENDÉMICO DE LOS CLONES DE KLEBSIELLA PNEUMONIAE RESISTENTES A CARBAPENÉMICOS EN LA PRESENTACIÓN CLÍNICA DE UNA INSTITUCIÓN DE SALUD DE TERCER NIVEL EN BOGOTÁ	Masculino	299.358	0	291.673	591.031
2017	777	Convocatoria de Proyectos de Ciencia, Tecnología e Innovación en Salud	POTENCIAL DE BIOACUMULACIÓN DE AGROQUÍMICOS Y CONTAMINANTES PERSISTENTES EN UNA CUENCA DEL ORIENTE ANTIOQUEÑO: EVALUACIÓN DE UN PROBLEMA DE SALUD PÚBLICA	Masculino	397.066	0	185.71	582.775
2017	777	Convocatoria de Proyectos de Ciencia, Tecnología e Innovación en Salud	SÍNTESIS, EVALUACIÓN IN SILICO E IN VITRO DE LA ACTIVIDAD ANTIVIRAL Y MODELACIÓN TOXICOLÓGICA DE COMPUESTOS HALOTIROSINIOS CONTRA VIRUS RNA CAUSANTES DE ENFERMEDADES DE IMPORTANCIA EN SALUD PÚBLICA EN COLOMBIA	Femenino	399.952	0	514.112	914.064
2017	777	Convocatoria de Proyectos de Ciencia, Tecnología e Innovación en Salud	INFECCIÓN Y EFECTOS A LA SALUD DERIVADOS DE LA APLICACIÓN DE BIOPOLÍMEROS EN LA CIUDAD DE CALI	Masculino	399.893	0	737.713	1137.61
2017	777	Convocatoria de Proyectos de Ciencia, Tecnología e Innovación en Salud	CARACTERIZACIÓN BIOQUÍMICA Y BIOLÓGICA DEL VENENO DE LAS CORALES COLOMBIANAS MICRURUS MEDEMI, M. SANGILENSIS Y M. LEMNISCATUS Y SU NEUTRALIZACIÓN CON EL ANTIVENENO ANTICORAL POLIVANTE PRODUCIDO POR EL INSTITUTO NACIONAL DE SALUD (INS)	Masculino	397.413	0	325.789	723.202
2017	777	Convocatoria de Proyectos de Ciencia, Tecnología e Innovación en Salud	INFLUENCIA DE LAS VARIABLES METEOROLOGICAS (TEMPERATURA, HUMEDAD Y PRECIPITACIÓN) EN LA CASUÍSTICA DE EVENTOS DE INTERÉS EN SALUD PÚBLICA EN LAS REGIONES ANDINA Y CARIBE, COLOMBIA, 2018	Femenino	381.807	0	363.268	745.074
2017	777	Convocatoria de Proyectos de Ciencia, Tecnología e Innovación en Salud	IMPLANTACIÓN Y VALIDACIÓN DE UN MODELO DE TELEDERMATOLOGÍA A TRAVÉS DE DISPOSITIVOS MÓVILES	Femenino	415.651	0	265.408	681.059
2017	777	Convocatoria de Proyectos de Ciencia, Tecnología e Innovación en Salud	DETERMINACIÓN DEL MICROBIOMA INTESTINAL EN PACIENTES CON DIARREA ASOCIADA A LA INFECCIÓN POR CLOSTRIDIUM DIFFICILE ADQUIRIDA EN UNIDAD DE CUIDADOS INTENSIVOS Y COMUNIDAD	Masculino	287.304	0	124.626	411.931
2017	777	Convocatoria de Proyectos de Ciencia, Tecnología e Innovación en Salud	NIVELES DE BIOMARCADORES INFLAMATORIOS Y GRAVEDAD DEL SINDROME DE APNEA-HIPOPNEA OBSTRUCTIVA DEL SUEÑO EN NIÑOS RESIDENTES EN UNA CIUDAD SITUADA A GRAN ALTURA	Femenino	361.693	0	157.881	519.574
2017	777	Convocatoria de Proyectos de Ciencia, Tecnología e Innovación en Salud	ELIMINACIÓN DE MALARIA: UN RETO PARA COLOMBIA	Femenino	399.429	0	219.884	619.313
2017	777	Convocatoria de Proyectos de Ciencia, Tecnología e Innovación en Salud	PERFIL MUTACIONAL ASOCIADO A RECURRENCIA DE LA ENFERMEDAD Y SOBREVIDA EN PACIENTES SOMETIDOS A TIROIDECTOMÍA POR CÁNCER PAPILAR DE TIROIDES EN LA FUNDACIÓN SANTA FE DE BOGOTÁ	Femenino	311.322	0	303.627	614.949
2017	777	Convocatoria de Proyectos de Ciencia, Tecnología e Innovación en Salud	IMPACTO DE LA TRANSICIÓN EPIDEMIOLÓGICA EN LOS FACTORES DE RIESGO Y DESENLACES CARDIOVASCULARES EN LA ÚLTIMA DÉCADA: ESTUDIO PURE COLOMBIA	Masculino	390.945	0	629.65	1020.6
2017	777	Convocatoria de Proyectos de Ciencia, Tecnología e Innovación en Salud	EMPRENDIMIENTO PARA LA VALIDACIÓN SENSORIAL, FUNCIONAL Y DE ESTABILIDAD DE UN PROTOTIPO DE PRODUCTO ALIMENTARIO INNOVADOR PARA MEJORAR LA FUNCIÓN MUSCULAR RESPIRATORIA Y PERIFÉRICA EN HUMANOS	Femenino	360.709	0	283.872	644.581
2017	777	Convocatoria de Proyectos de Ciencia, Tecnología e Innovación en Salud	IDENTIFICACIÓN DE CLUSTERS DE GENES BACTERIANOS ÚTILES COMO FUENTE DE NUEVOS ANTIBIÓTICOS	Masculino	292	0	238.309	530.309
2017	777	Convocatoria de Proyectos de Ciencia, Tecnología e Innovación en Salud	CARACTERIZACIÓN DE LA FUNCIÓN INMUNO-REGULADORA DE LAS CÉLULAS ESTROMALES MESENQUIMALES DE CORDÓN UMBILICAL, COMO POTENCIALES HERRAMIENTAS TERAPÉUTICAS EN INFLAMACIÓN Y ALOGENICIDAD	Masculino	399.401	0	302.629	702.03
2017	777	Convocatoria de Proyectos de Ciencia, Tecnología e Innovación en Salud	DETERMINACIÓN DE LA GLICOSILACIÓN COMO PARÁMETRO DE CALIDAD DE MEDICAMENTOS BIOSIMILARES PARA LA ARTRITIS REUMATOIDE	Masculino	598.881	0	290.312	889.193
2017	777	Convocatoria de Proyectos de Ciencia, Tecnología e Innovación en Salud	ENSAYO CLINICO MULTICENTRICO, CONTROLADO, ALEATORIZADO PARA EVALUAR LA EFICACIA Y SEGURIDAD DEL NUEVO DISPOSITIVO DE INVENCION DYNATRAQ..	Masculino	511.829	0	976.173	1488
2017	777	Convocatoria de Proyectos de Ciencia, Tecnología e Innovación en Salud	IMPLEMENTACIÓN DEL SISTEMA CRISPR/CAS9 PARA EDICIÓN DE GENES EN PATÓGENOS FÚNGICOS	Masculino	297.071	0	134.38	431.451
2017	777	Convocatoria de Proyectos de Ciencia, Tecnología e Innovación en Salud	EXPOSICION A CONTAMINACION DEL AIRE PM2.5 PM10 Y O3 Y EVENTOS CARDIOVASCULARES Y RESPIRATORIOS EN MEDELLIN, 2018-2020	Masculino	394.993	0	478.488	873.481
2017	777	Convocatoria de Proyectos de Ciencia, Tecnología e Innovación en Salud	CARACTERIZACION SEROLOGICA Y MOLECULAR DEL VIRUS DE LA HEPATITIS B VHB EN DONANTES DE BANCOS DE SANGRE DE LA REGION NORORIENTAL DE COLOMBIA..	Femenino	399.223	0	1058.35	1457.57
2017	777	Convocatoria de Proyectos de Ciencia, Tecnología e Innovación en Salud	COLONIZACION E INFECCION POR BACTERIAS SENSIBLES Y RESISTENTES A BETALACTAMICOS EN UNA COHORTE DE PACIENTES EN HEMODIALISIS UN ENFOQUE..	Femenino	399.506	0	282.211	681.716
2017	777	Convocatoria de Proyectos de Ciencia, Tecnología e Innovación en Salud	DEPRESCRIPCION DE MEDICAMENTOS COMO ESTRATEGIA DE GESTION TERAPEUTICA EN ADULTOS MAYORES CON DIABETES..	Femenino	165.315	0	152.337	317.652
2017	777	Convocatoria de Proyectos de Ciencia, Tecnología e Innovación en Salud	DETERMINACION IN VITRO DEL POTENCIAL ANTITUBERCULOSO DE MOLECULAS DE ORIGEN SINTETICO FRENTE ASILAMIENTOS RESISTENTES DE MYCOBACTERIUM..	Femenino	399.952	0	222.006	621.958
2017	777	Convocatoria de Proyectos de Ciencia, Tecnología e Innovación en Salud	DESARROLLO DE UN SISTEMA EXPERTO DE GESTION Y CONTROL DE PACIENTES DIABETICOS TIPO 1 PARA EL TRATAMIENTO..	Masculino	263.479	0	168.665	432.144
2017	777	Convocatoria de Proyectos de Ciencia, Tecnología e Innovación en Salud	ESTABLECIMIENTO DEL PERFIL DE MICRO RNAS CIRCULANTES PARA DIAGNOSTICO TEMPRANO DE CÁNCER DE MAMA EN PACIENTES COLOMBIANOS	Femenino	397.921	0	653.607	1051.53
2017	777	Convocatoria de Proyectos de Ciencia, Tecnología e Innovación en Salud	DESARROLLO DE UNA DEFINICIÓN DE MORBILIDAD MATERNA EXTREMA EN PACIENTES OBSTÉTRICAS DE AMÉRICA LATINA Y EL CARIBE. UN ESTUDIO PROSPECTIVO..	Masculino	264.467	0	199.184	463.651
2017	777	Convocatoria de Proyectos de Ciencia, Tecnología e Innovación en Salud	ESTRATEGIA DE ATENCIÓN PRIMARIA EN SALUD CON ENFOQUE INTERCULTURAL E INVESTIGACIÓN ACCIÓN PARTICIPATIVA. APLICACIÓN EN PREVENCIÓN CÁNCER..	Femenino	397.541	0	243.149	640.69
2017	777	Convocatoria de Proyectos de Ciencia, Tecnología e Innovación en Salud	TRANSMICROBIOMA. MAPEO Y DINÁMICA DEL MICROBIOMA EN AMBIENTES URBANOS	Femenino	299.779	0	141.757	441.535
2017	777	Convocatoria de Proyectos de Ciencia, Tecnología e Innovación en Salud	DECISIONES MÉDICAS AL FINAL DE LA VIDA EN PACIENTES ONCOLÓGICOS EN COLOMBIA...	Femenino	387.203	0	457.412	844.615
2017	777	Convocatoria de Proyectos de Ciencia, Tecnología e Innovación en Salud	CONSUMO DE ALCOHOL EN PACIENTES QUE ASISTEN AL SERVICIO DE URGENCIAS DEL HOSPITAL UNIVERSITARIO SAN IGNACIO Y COSTOS ASOCIADOS A TRAUMA..	Femenino	183.884	0	172.832	356.716
2017	777	Convocatoria de Proyectos de Ciencia, Tecnología e Innovación en Salud	DESARROLLO Y DIFUSIÓN DE UN DICCIONARIO BÁSICO EN SALUD EN LENGUA DE SEÑAS COLOMBIANA ..	Femenino	589.396	0	352.282	941.678
2017	777	Convocatoria de Proyectos de Ciencia, Tecnología e Innovación en Salud	MODELACIÓN DE LA DINÁMICA POBLACIONAL DE LUTZOMYIA LONGIFLOCOSA DIPTERA: PSYCHODIDAE EN CAMPOALEGRE, HUILA, Y SU PROYECCIÓN EN DIFERENTES	Masculino	299.929	0	474.896	774.825
2017	777	Convocatoria de Proyectos de Ciencia, Tecnología e Innovación en Salud	CONCORDANCIA ENTRE LA EDAD BIOLOGICA ESTIMADA CON UN ALGORITMO CLINICO CARDIOVASCULAR Y UN METODO BASADO..	Masculino	357.42	0	250.089	607.508
2018	807	Convocatoria de Proyectos de Ciencia, Tecnología e Innovación en Salud	DESARROLLO DE UN MEDICAMENTO CONTRA EL CÁNCER DE MAMA BASADO EN UN PÉPTIDO POLIVALENTE DERIVADO DE LA LFCINB - ESTUDIO DE LA FASE PRE-CLÍNICA (FASE CERO): CARACTERIZACIÓN FISICOQUÍMICA DE UN LOTE DEL FÁRMACO PARA ESTUDIOS PRE-CLÍNICOS	Femenino	619.024	0	319.55	938.574
2018	807	Convocatoria de Proyectos de Ciencia, Tecnología e Innovación en Salud	DESARROLLO DE UN SISTEMA INTEGRAL DE GESTIÓN Y CONTROL DE PACIENTES DIABÉTICOS TIPO 1 PARA EL TRATAMIENTO CON Y SIN BOMBA DE INSULINA	Masculino	342	0	600.27	942.27
2018	807	Convocatoria de Proyectos de Ciencia, Tecnología e Innovación en Salud	EVALUACIÓN DEL POTENCIAL ANGIOGÉNICO DE MEDIOS CONDICIONADOS OBTENIDOS DE LÍNEAS CELULARES DE CÉLULAS MADRE MESENQUIMALES DERIVADAS DE TEJIDO ADIPOSO CULTIVADAS EN UN SISTEMA DINÁMICO	Masculino	341.692	0	181.929	523.622
2018	807	Convocatoria de Proyectos de Ciencia, Tecnología e Innovación en Salud	DETECCIÓN TEMPRANA DE DAÑO OCULAR EN DIABÉTICOS USANDO UN SISTEMA DE INTELIGENCIA ARTIFICIAL EN IMÁGENES DE FONDO DE OJO	Masculino	448.094	0	514.19	962.284
2018	807	Convocatoria de Proyectos de Ciencia, Tecnología e Innovación en Salud	TECNOLOGÍAS EN GESTIÓN DE DEMANDA Y OPERACIÓN LOGÍSTICA PARA LA RED DE ATENCIÓN EN SALUD EN LA REGIÓN COSTERA DEL DEPARTAMENTO DE CHOCÓ. UN ENFOQUE DESDE EL BENEFICIARIO HACIA LA INSTITUCIONALIDAD	Masculino	542	0	232.286	774.286
2018	807	Convocatoria de Proyectos de Ciencia, Tecnología e Innovación en Salud	PLATAFORMA BASADA EN BIOSENSORES A FIBRA ÓPTICA PARA LA DETECCIÓN RÁPIDA DE TUBERCULOSIS Y EL SEGUIMIENTO EVOLUTIVO DE PACIENTES110180763744	Masculino	541.712	0	612.405	1154.12
2018	807	Convocatoria de Proyectos de Ciencia, Tecnología e Innovación en Salud	IDENTIFICACIÓN DE CONTAMINANTES EMERGENTES Y MICROBIOLÓGICOS, ANÁLISIS METAGENÓMICO BACTERIANO Y PERFIL DE RESISTENCIA A ANTIBIÓTICOS EN AGUAS DE RIEGO Y HORTALIZAS DE LA SABANA OCCIDENTAL DE CUNDINAMARCA	Femenino	341.614	0	268.193	609.807
2018	807	Convocatoria de Proyectos de Ciencia, Tecnología e Innovación en Salud	CARACTERIZACIÓN MORFOLÓGICA DE ESTRUCTURAS CEREBRALES POR TÉCNICAS DE IMAGEN PARA EL TRATAMIENTO MEDIANTE IMPLANTACIÓN QUIRÚRGICA DE NEUROESTIMULADORES EN LA ENFERMEDAD DE PARKINSON	Masculino	341.761	0	211.219	552.981
2018	807	Convocatoria de Proyectos de Ciencia, Tecnología e Innovación en Salud	EVALUACIÓN DE LOS MECANISMOS MOLECULARES ASOCIADOS A LA ACTIVACIÓN FARMACOLÓGICA DE LXR EN MODELOS DE LA ENFERMEDAD DE ALZHEIMER Y DEL POTENCIAL TERAPÉUTICO DE UN EXTRACTO DE NECTANDRA RETICULATA (LAURACEA)	Masculino	339.226	0	508.307	847.533
2018	807	Convocatoria de Proyectos de Ciencia, Tecnología e Innovación en Salud	EFECTIVIDAD, SEGURIDAD Y EFICIENCIA DE LA IMPLEMENTACIÓN DE DOS SISTEMAS DE GESTIÓN DE RIESGO CLÍNICO, MEJORAMIENTO CONTINUO DE LA CALIDAD (CONTINOUS QUALITY IMPROVEMENT) Y MODO A PRUEBA DE FALLAS (FAILURE MODE AND EFFECTS ANALYSIS) EN EL SERVICIO DE CIRUGÍA EN DOS INSTITUCIONES DE SALUD DE ALTA COMPLEJIDAD EN BOGOTÁ COLOMBIA	Masculino	339.694	0	768.923	1108.62
2018	807	Convocatoria de Proyectos de Ciencia, Tecnología e Innovación en Salud	GESTIÓN DE RIESGO CLÍNICO POR CAUSAS COMUNES EN UNIDAD DE CUIDADOS INTENSIVOS: EFECTIVIDAD DE UN NUEVO SISTEMA DE GESTIÓN DE RIESGO CLÍNICOEN DOS INSTITUCIONES DE SALUD DE ALTA COMPLEJIDAD EN BOGOTÁ, COLOMBIA	Masculino	281.098	0	747.649	1028.75
2018	807	Convocatoria de Proyectos de Ciencia, Tecnología e Innovación en Salud	VIRULENCIA, RESPUESTA INMUNE IN-VIVO Y TRANSCRIPTO´MICA DE MYCOBACTERIUM TUBERCULOSIS GENOTIPO BEIJING-LIKE CIRCULANTE EN COLOMBIA	Femenino	235.849	0	187.582	423.431
2018	807	Convocatoria de Proyectos de Ciencia, Tecnología e Innovación en Salud	SÍNTESIS MULTICOMPONENTE, CRIBADO VIRTUAL Y EVALUACIÓN DE LA ACTIVIDAD TRANQUILIZANTE DENUEVOS COMPUESTOS TIACEPÍNICOS, TIAZOLIDÍNICOS Y QUINOLÍNICOS	Femenino	341.993	0	248.072	590.064
2018	807	Convocatoria de Proyectos de Ciencia, Tecnología e Innovación en Salud	DETECCIÓN TEMPRANA DE TRANSMISIÓN DE DENGUE (DEN) BASADO EN DIAGNÓSTICO MOLECULAR E INFORMACIÓN AMBIENTAL Y CLIMÁTICA: PILOTO EN SANTIAGO DE CALI, DEPARTAMENTO DEL VALLE DEL CAUCA, COLOMBIA	Masculino	541.746	0	617.728	1159.47
2018	807	Convocatoria de Proyectos de Ciencia, Tecnología e Innovación en Salud	EVALUACIÓN DE LOS MECANISMOS DE RESISTENCIA TUMORAL RELACIONADOS CON LA FIRMA DE EXPRESIÓN GÉNICA DE MAL PRONÓSTICO ID1/ID3/IGJ Y SU EFECTO EN LA PLASTICIDAD METABÓLICA DE LEUCEMIA LINFOBLÁSTICA AGUDA	Femenino	340.811	0	925.376	1266.19
2018	807	Convocatoria de Proyectos de Ciencia, Tecnología e Innovación en Salud	PERFILES DE METILACIÓN DE ADN COMO BIOMARCADORES DE DIAGNÓSTICO TEMPRANO PARA CÁNCER DE CUELLO UTERINO EN MUJERES CAUCANAS VPH-POSITIVAS	Femenino	341.871	0	736.717	1078.59
2018	807	Convocatoria de Proyectos de Ciencia, Tecnología e Innovación en Salud	RIESGO CARDIOVASCULAR, CONDICIÓN FÍSICA RELACIONADA CON LA SALUD Y SU RELACIÓN CON LA EXPRESIÓN DE MICRORNAS EN POBLACIÓN ESCOLAR: APROXIMACIÓN A UNA HERRAMIENTA DIAGNÓSTICA PARA LA PREVENCIÓN TEMPRANA DESDE AL AULA	Femenino	341.451	0	1263.51	1604.96
2018	807	Convocatoria de Proyectos de Ciencia, Tecnología e Innovación en Salud	EVALUACIÓN DE UNA PROTEÍNA RECOMBINANTE “RPLLANS-II” BASADA EN UNA FOSFOLIPASA TIPO ASP49 DEL VENENO DE PORTHIDIUM LANSBERGII LANSBERGII CON POTENCIAL USO EN EL TRATAMIENTO CONTRA EL CÁNCER DE CUELLO UTERINO	Masculino	341.953	0	236.606	578.559
2018	807	Convocatoria de Proyectos de Ciencia, Tecnología e Innovación en Salud	EVALUACIÓN DE LA PROTEÍNA DE UNIÓN A OCTÁMERO 4 (OCT4) EN CÁNCER DE RECTO: UNA APROXIMACIÓN A LA RESPUESTA Y PRONÓSTICO DE LA ENFERMEDAD	Masculino	342	0	256.623	598.623
2018	807	Convocatoria de Proyectos de Ciencia, Tecnología e Innovación en Salud	DETERMINACIÓN DE LA ACTIVIDAD ALERGÉNICA DE PRODUCTOS RECOMBINANTES DEL ÁCARO BLOMIA TROPICALIS Y SU IMPACTO CLÍNICO EN ASMA	Masculino	341.99	0	553.84	895.83
2018	807	Convocatoria de Proyectos de Ciencia, Tecnología e Innovación en Salud	IDENTIFICACIÓN DE LA INTERACCIÓN SBP1/GPX1COMO AGENTE CAUSANTE DE LAS ALTERACIONES HEPÁTICAS INDUCIDAS POR LA ACTIVACIÓN DE LA MMP9 EN EL DESARROLLO EMBRIONARIO ASOCIADO AL SÍNDROME ALCOHÓLICO FETAL	Masculino	198.104	0	224.218	422.321
2018	807	Convocatoria de Proyectos de Ciencia, Tecnología e Innovación en Salud	HERRAMIENTA DE APOYO AL DIAGNÓSTICO DEL TDAH EN NIÑOS A PARTIR DE MÚLTIPLES CARACTERÍSTICAS DE ACTIVIDAD ELÉCTRICA CEREBRAL DESDE REGISTROS EEG111080763051	Masculino	342	0	283.295	625.295
2018	807	Convocatoria de Proyectos de Ciencia, Tecnología e Innovación en Salud	EFECTOS DEL LITIO SOBRE LOS CANALES TRPV4 Y TRPA1 Y SU PAPEL EN LA NEUROTOXICIDAD INDUCIDA POR PACLITAXEL	Masculino	310.998	0	336.266	647.265
2018	807	Convocatoria de Proyectos de Ciencia, Tecnología e Innovación en Salud	INFLUENCIA DEL EFECTO MAGNETO- ÓPTICO SOBRE LA ACTIVIDAD DE POTENCIALES ANTIMICROBIANOS QUIRALES	Femenino	236.841	0	278.363	515.204
2018	807	Convocatoria de Proyectos de Ciencia, Tecnología e Innovación en Salud	EVALUACIÓN DE LA ESTABILIDAD Y SOLUBILIDAD DE LIPOSOMAS ENRIQUECIDOS CON CURCUMINA Y ACEITE ESENCIAL DE LIPPIA ORIGANOIDES Y DE SU ACTIVIDAD ANTIMICROBIANA Y ANTIFÚNGICA IN VITRO E IN VIVO FRENTE A MICROORGANISMOS DE IMPORTANCIA EN SALUD	Masculino	342	0	212.179	554.179
2018	807	Convocatoria de Proyectos de Ciencia, Tecnología e Innovación en Salud	DESARROLLO DE CULTIVOS 3D DE PACIENTES CON ALZHEIMER PSEN1 E280A CON APLICACIÓN EN DISEÑOS TERAPÉUTICOS	Femenino	540.029	0	683	1223.03
2018	807	Convocatoria de Proyectos de Ciencia, Tecnología e Innovación en Salud	MECANISMOS DE DAÑO Y DISFUNCIÓN ENDOTELIAL EN EL SÍNDROME ANTIFOSFOLÍPIDO: ¿HAY DIFERENCIAS DE ACUERDO A LAS MANIFESTACIONES CLÍNICAS DEL SÍNDROME?	Femenino	242	0	245.062	487.062
2018	807	Convocatoria de Proyectos de Ciencia, Tecnología e Innovación en Salud	IDENTIFICACIÓN DE UN PERFIL DE MARCADORES GENÉTICOS Y METABOLITOS PLASMÁTICOS CON POTENCIAL PODER PREDICTOR DEL RIESGO A DESARROLLAR ENFERMEDADES METABÓLICAS CRÓNICAS EN POBLACIÓN COLOMBIANA	Masculino	333.121	0	235.999	569.12
2018	807	Convocatoria de Proyectos de Ciencia, Tecnología e Innovación en Salud	EVALUACIÓN DE FORMULACIONES NANOESTRUCTURADAS DE EXTRACTOS DE CANNABIS ENCAPSULADOS EN MICELAS POLIMÉRICAS PARA EL TRATAMIENTO DEL DOLOR CRÓNICO	Femenino	341.982	0	562.402	904.383
2018	807	Convocatoria de Proyectos de Ciencia, Tecnología e Innovación en Salud	DESARROLLO DE UN PROTOTIPO FITOTERAPÉUTICO BASADO EN TRITERPENOS ENCAPSULADOS EN NANOVEHÍCULOS PARA EL TRATAMIENTO DE LA DIABETES MELLITUS TIPO 2	Masculino	542	0	449.904	991.904
2018	807	Convocatoria de Proyectos de Ciencia, Tecnología e Innovación en Salud	PREPARACIÓN Y CARACTERIZACIÓN DE NANOPARTÍCULAS PORTADORAS DE GUSPERIMUS CON POTENCIAL APLICACIÓN EN EL PROCESO DE IMPLANTACIÓN DE ISLOTES CELULARES PARA EL TRATAMIENTO DE LA DIABETES MELLITUS TIPO 1	Femenino	449.999	0	245.333	695.332
2018	807	Convocatoria de Proyectos de Ciencia, Tecnología e Innovación en Salud	PRUEBA DE CONCEPTO DE UN PROTOTIPO DE NANOINMUNOTERAPIA PARA LAS ENFERMEDADES CARDIOVASCULARES Y OTRAS CONDICIONES CRÓNICAS NO TRANSMISIBLES	Masculino	536.249	0	381.316	917.565
2018	807	Convocatoria de Proyectos de Ciencia, Tecnología e Innovación en Salud	EFECTIVIDAD DE UN PROGRAMA DE REHABILITACIÓN CARDIACA FASE III EN PACIENTES CON FALLA CARDÍACA	Femenino	341.997	0	244.137	586.134
2018	807	Convocatoria de Proyectos de Ciencia, Tecnología e Innovación en Salud	SÍNTESIS DE HÍBRIDOS MOLECULARES MULTI-TARGET PARA EL TRATAMIENTO DE LA ENFERMEDAD DE ALZHEIMER: ESTUDIO CELULAR Y ENZIMÁTICO	Masculino	241.911	0	849.62	1091.53
2018	807	Convocatoria de Proyectos de Ciencia, Tecnología e Innovación en Salud	POSIBLE TAUTOLOGÍA DE ENFERMEDADES NEUROLÓGICAS EN UNA FAMILIA MULTIGENERACIONAL DE ORIGEN PAISA	Masculino	241.645	0	126.419	368.064
2018	807	Convocatoria de Proyectos de Ciencia, Tecnología e Innovación en Salud	EVALUACIÓN DE LOS EFECTOS DEL CONSUMO DE HUEVO Y SU ENRIQUECIMIENTO CON ANNATTO EN BIOMARCADORES DE RIESGO CARDIOVASCULAR Y SACIEDAD EN ADULTOS	Femenino	341.746	0	259.567	601.313
2018	807	Convocatoria de Proyectos de Ciencia, Tecnología e Innovación en Salud	OBTENCIÓN DE LA HORMONA RECOMBINANTE LEPTINA, PARA SU USO EN EL TRATAMIENTO DE LA ENFERMEDAD HUÉRFANA “DEFICIENCIA CONGÉNITA DE LEPTINA	Femenino	301.479	0	301.837	603.317
2018	807	Convocatoria de Proyectos de Ciencia, Tecnología e Innovación en Salud	DISEÑO, IMPLEMENTACIÓN Y EVALUACIÓN UN SISTEMA DE CAPACITACIÓN E INFORMACIÓN PARA PREVENIR LA AGRESIÓN Y PROMOVER EL DESARROLLO DE LOS NIÑOS EN EDAD ESCOLAR EN ALGUNOS DE LOS MUNICIPIOS DEL DEPARTAMENTO DE ANTIOQUIA	Masculino	539.991	0	239.024	779.014
2018	807	Convocatoria de Proyectos de Ciencia, Tecnología e Innovación en Salud	INFLAMACIÓN PULMONAR Y FIBROSIS PARA IDENTIFICAR BLANCOS DE INTERVENCIÓN QUE PERMITAN MODULAR LA DISFUNCIÓN PULMONAR TEMPRANA EN PERSONAS INFECTADAS POR VIH: ESTUDIO LIFE TIME	Masculino	341.982	0	798.644	1140.63
2018	807	Convocatoria de Proyectos de Ciencia, Tecnología e Innovación en Salud	MOLECULAR EPIDEMIOLOGY OF MASTITIS PATHOGENS AND DE-TERMINATION OF ANTIBIOTIC RESIDUES AND RESISTANCE IN HERDS OF THE NORTHERN DAIRY REGION OF ANTIOQUIA, COLOMBIA: A PILOT STUDY	Masculino	341.6	0	133.842	475.442
2018	807	Convocatoria de Proyectos de Ciencia, Tecnología e Innovación en Salud	TÍTULO: INFLUENCIA DE FACTORES AMBIENTALES Y ESTRUCTURA DEL PAISAJE EN FACTORES DE RIESGO PARA LA TRANSMISIÓN DE MALARIA EN LOCALIDADES ENDÉMICAS CON DIFERENTES USOS DEL SUELO	Masculino	241.992	0	285.024	527.016
2018	807	Convocatoria de Proyectos de Ciencia, Tecnología e Innovación en Salud	EVALUACIÓN DEL IMPACTO POBLACIONAL DE LA VACUNACIÓN MATERNO INFANTIL DEL PROGRAMA AMPLIADO DE INMUNIZACIONES	Femenino	331.582	0	258.975	590.557
2018	807	Convocatoria de Proyectos de Ciencia, Tecnología e Innovación en Salud	ESTUDIO DE BLANCOS TERAPÉUTICOS DE POLIFENOLES DERIVADOS DEL CAFÉ EN MODELOS IN VITRO DE CÁNCER COLORRECTAL	Femenino	341.716	0	449.065	790.781
2018	807	Convocatoria de Proyectos de Ciencia, Tecnología e Innovación en Salud	EVALUACIÓN DE IMPACTO DE UN PROGRAMA MULTICOMPONENTE CON INTERVENCIÓN TRANSDISCIPLINAR EN LA SOBRECARGA Y LA CALIDAD DE VIDA RELACIONADA A LA SALUD DE CUIDADORES INFORMALES DE PACIENTES CON TRASTORNO NEUROCOGNITIVO (TNC) MAYOR TIPO ALZHEIMER EN BUCARAMANGA	Femenino	323.911	0	342.443	666.354
2018	807	Convocatoria de Proyectos de Ciencia, Tecnología e Innovación en Salud	EVALUACIÓN DE LA FUNCIÓN DE CÉLULAS ENDOTELIALES EXPUESTAS A NIVELES ELEVADOS DE GLUCOSA: PAPEL DEL FACTOR DE CRECIMIENTO DERIVADO DE PLAQUETAS (PDGF)	Femenino	298.228	0	301.882	600.11
2018	807	Convocatoria de Proyectos de Ciencia, Tecnología e Innovación en Salud	BÚSQUEDA DE NUEVAS ALTERNATIVAS TERAPÉUTICAS PARA ERRADICAR LA INFECCIÓN POR HELICOBACTER PYLORI: UNA ESTRATEGIA PARA REDUCIR EL RIESGO DE CÁNCER GÁSTRICO	Femenino	341.914	0	364.635	706.549
2018	807	Convocatoria de Proyectos de Ciencia, Tecnología e Innovación en Salud	INTERCAMBIO Y TRANSFERENCIA DE CONOCIMIENTOS FORMALES, TRADICIONALES Y COMUNITARIOS PARA EL MEJORAMIENTO DE LA SALUD MATERNA Y PERINATAL CON ENFOQUE DIFERENCIAL E INTERCULTURAL	Masculino	341.967	0	771.405	1113.37
2018	807	Convocatoria de Proyectos de Ciencia, Tecnología e Innovación en Salud	TERAPIA GÉNICA PARA ERRORES INNATOS DEL METABOLISMO EMPLEANDO CRISPR/CAS9 Y UN SISTEMA DE ENTREGA BASADO EN MAGNETOLIPOSOMAS	Masculino	469.881	0	354.339	824.22
2018	807	Convocatoria de Proyectos de Ciencia, Tecnología e Innovación en Salud	EFECTO INMUNOMODULADOR DE LA CAPSAICINA DEPENDIENTE O NO DE VIP, EN LA GENERACIÓN DE LINFOCITOS T REGULADORES, EN PULPITIS EXPERIMENTAL INDUCIDA MECÁNICAMENTE EN RATAS LEWIS	Femenino	341.991	0	428.873	770.864
2018	807	Convocatoria de Proyectos de Ciencia, Tecnología e Innovación en Salud	DISEÑO DE UNA FORMULACIÓN PARA EL TRATAMIENTO DE LA CANDIDIASIS INVASIVA MULTIDROGORESISTENTE, BASADA EN PEPTIDOS DE LFCINB LIBRES O NANOENCAPSULADOS	Femenino	540.842	0	368.821	909.663
2018	807	Convocatoria de Proyectos de Ciencia, Tecnología e Innovación en Salud	IDENTIFICACIÓN DE BIOMARCADORES DE FIBRILACIÓN AURICULAR ASOCIADA A APNEA DEL SUEÑO MEDIANTE HERRAMIENTAS DE ANÁLISIS GENOME WIDE ASSOCIATION, PHENOME WIDE ASSOCIATION Y BIG DATA	Femenino	541.903	0	1228.54	1770.45
2018	807	Convocatoria de Proyectos de Ciencia, Tecnología e Innovación en Salud	DESARROLLO DE NUEVOS PÉPTIDOS DERIVADOS DE LA CROTALICIDINA COMO POTENCIALES AGENTES ANTIMICROBIANOS PARA EL TRATAMIENTO DE AISLADOS CLÍNICOS DE STAPHYLOCOCCUS AUREUS RESISTENTE A ANTIBIÓTICOS	Femenino	341.871	0	663.808	1005.68
2018	807	Convocatoria de Proyectos de Ciencia, Tecnología e Innovación en Salud	EVALUACIÓN DE LA DISTRIBUCIÓN ACTUAL Y POTENCIAL DE LAS PRINCIPALES ENFERMEDADES EMERGENTES TRANSMITIDAS POR VECTORES EN COLOMBIA BAJO ESCENARIOS DE CAMBIO CLIMÁTICO	Femenino	341.946	0	475.342	817.287
2018	807	Convocatoria de Proyectos de Ciencia, Tecnología e Innovación en Salud	IDENTIFICACIÓN DE NUEVOS BLANCOS MOLECULARES Y DISEÑO DE NUEVOS FÁRMACOS PARA EL TRATAMIENTO DE INFECCIONES CAUSADAS POR HONGOS, EMPLEANDO UNA NUEVA ESTRATEGIA BASADA EN EL “FARMACOLOMA” HUMANO	Femenino	341.982	0	405.703	747.685
2018	807	Convocatoria de Proyectos de Ciencia, Tecnología e Innovación en Salud	DESARROLLO DE IMPLANTES VASCULARES DE PEQUEÑO DIÁMETRO, ELECTROHILADOS CON FIBROÍNA DE SEDA OBTENIDA DE RESIDUOS SERÍCOLAS COLOMBIANOS: EVALUACIÓN ESTRUCTURAL, BIOLÓGICA Y FUNCIONAL IN VITRO	Femenino	341.998	0	415.771	757.769
2018	807	Convocatoria de Proyectos de Ciencia, Tecnología e Innovación en Salud	PROMESA FASE 1: PROCEDENCIA DEL MATERIAL PARTICULADO Y SU EFECTO EN LA SALUD DE LOS NIÑOS: DISEÑO DE UN SISTEMA DE MONITOREO DE TERCERA GENERACIÓN PARA ESTIMAR CARGA ATRIBUIBLE POR CONTAMINACIÓN ATMOSFÉRICA	Femenino	541.964	0	1104.33	1646.3
2018	807	Convocatoria de Proyectos de Ciencia, Tecnología e Innovación en Salud	MEDICINA DE PRECISIÓN EN EL TRATAMIENTO ANTIAGREGANTE PLAQUETARIO DE ENFERMEDAD CARDIO-CEREBROVASCULAR	Femenino	341.994	0	550.863	892.857
2018	807	Convocatoria de Proyectos de Ciencia, Tecnología e Innovación en Salud	NIVELES DE MERCURIO Y POLIMORFISMOS RELACIONADOS EN PACIENTES ADULTOS CON ENFERMEDAD RENAL CRÓNICA EN COLOMBIA, 2018	Masculino	275.525	0	153.16	428.685
2018	807	Convocatoria de Proyectos de Ciencia, Tecnología e Innovación en Salud	DETERMINANTES DE LA DENSIDAD MAMOGRAFÍA EN MUJERES COLOMBIANAS (DDM-COLOMBIA)	Femenino	288.056	0	265.815	553.87
2018	807	Convocatoria de Proyectos de Ciencia, Tecnología e Innovación en Salud	BÚSQUEDA Y VALIDACIÓN DE NUEVOS INHIBIDORES DE LOS TRANSPORTADORES DE MEMBRANA DE LA FAMILIA MMPL DE MYCOBACTERIUM TUBERCULOSIS COMO NUEVOS AGENTES ANTIMICROBIANOS CON POTENCIAL TERAPÉUTICO	Masculino	339.226	0	722.706	1061.93
2018	807	Convocatoria de Proyectos de Ciencia, Tecnología e Innovación en Salud	CARACTERIZACIÓN GENÓMICA-DIMENSIONAL DEL DESEMPEÑO DE LAS FUNCIONES EJECUTIVAS Y LA ATENCIÓN EN ADULTOS JÓVENES CON TRASTORNO POR DÉFICIT DE ATENCIÓN	Femenino	238.745	0	664.351	903.096
2018	807	Convocatoria de Proyectos de Ciencia, Tecnología e Innovación en Salud	ESTANDARIZACIÓN DE UNA METODOLOGÍA DE CUANTIFICACIÓN DE ANTIMICROBIANOS UTILIZADOS PARA EL TRATAMIENTO DE BACTERIAS MULTIRESISTENTES MEDIANTE EL USO DE DOS TIPOS DE BIOSENSORES Y PRODUCCIÓN DE ANTICUERPOS ANTI-ANTIMICROBIANOS	Femenino	341.871	0	397.977	739.848
2018	807	Convocatoria de Proyectos de Ciencia, Tecnología e Innovación en Salud	DISEÑO E IMPLEMENTACIÓN DE UN DISPOSITIVO DE REHABILITACIÓN BASADO EN ESTIMULACIÓN ELÉCTRICA PARA PACIENTES CON APNEA OBSTRUCTIVA DEL SUEÑO (SAHOS)	Masculino	535.652	0	502.15	1037.8
2018	807	Convocatoria de Proyectos de Ciencia, Tecnología e Innovación en Salud	SISTEMA DE MONITORIZACIÓN BASADO EN MODELOS PREDICTIVOS COMO ESTRATEGIA PARA EL CONTROL ÓPTIMO E INDIVIDUALIZADO DE LA SEDACIÓN EN PACIENTES	Masculino	411.235	0	424.105	835.341
2018	807	Convocatoria de Proyectos de Ciencia, Tecnología e Innovación en Salud	GENERACIÓN DE MODELOS ALTERNATIVOS BASADOS EN INTELIGENCIA COMPUTACIONAL PARA TAMIZACIÓN Y DIAGNÓSTICO DE TUBERCULOSIS PULMONAR	Masculino	390.997	0	167.887	558.884
2018	807	Convocatoria de Proyectos de Ciencia, Tecnología e Innovación en Salud	IDENTIFICACIÓN DE PARASPORINAS DE BACILLUS THURINGIENSIS, PARA DETERMINAR SU MECANISMO DE ACCIÓN SOBRE CÉLULAS DE CÁNCER DE CUELLO UTERINO, Y SU PERSPECTIVA DE PRODUCCIÓN EN PLANTAS	Masculino	341.95	0	589.501	931.451
2018	807	Convocatoria de Proyectos de Ciencia, Tecnología e Innovación en Salud	SENTIDOS CONSTRUIDOS ALREDEDOR DEL USO Y NO USO DEL CONDÓN EN RELACIÓN CON EL VIH EN POBLACIÓN CLAVE, MUJERES TRANSGÉNERO Y HOMBRES QUE TIENEN SEXO CON HOMBRES (HSH) EN LA CIUDAD DE CALI Y MEDELLÍN123380763100J	Masculino	234.289	0	182.31	416.599
2018	807	Convocatoria de Proyectos de Ciencia, Tecnología e Innovación en Salud	ADAPTACIÓN Y EVALUACIÓN DE UNA INTERVENCIÓN MULTICOMPONENTE PARA PREVENIR EL SOBREPESO Y LA OBESIDAD INFANTIL EN ESCOLARES DE DOS ZONAS DEMOSTRATIVAS DE COLOMBIA	Femenino	339.93	0	373.778	713.708
2018	807	Convocatoria de Proyectos de Ciencia, Tecnología e Innovación en Salud	TRASER: PROGRAMA PARA EL FORTALECIMIENTO DE LA SEXUALIDAD PLENA, SATISFACTORIA Y SALUDABLE EN MUJERES TRANSGÉNERO DE 5 CIUDADES DE COLOMBIA	Femenino	304.883	0	139.695	444.577
2018	807	Convocatoria de Proyectos de Ciencia, Tecnología e Innovación en Salud	DISEÑO, EVALUACIÓN Y VALIDACIÓN DE UN PROTOTIPO DE KIT DIAGNÓSTICO DE ENFERMEDAD RENAL CRÓNICA EN PACIENTES CON LUPUS ERITEMATOSO SISTÉMICO	Masculino	542	0	433.292	975.291
2018	807	Convocatoria de Proyectos de Ciencia, Tecnología e Innovación en Salud	EVALUACIÓN DEL USO DE ADN CIRCULANTE LIBRE PARA LA DETECCIÓN DE COMPLICACIONES RENALES EN PACIENTES CON LUPUS ERITEMATOSO SISTÉMICO	Masculino	341.987	0	358.226	700.212
2018	807	Convocatoria de Proyectos de Ciencia, Tecnología e Innovación en Salud	EFECTO GENOTÓXICO Y SUSCEPTIBILIDAD GENÉTICA ASOCIADA A LA EXPOSICIÓN CRÓNICA A RESIDUOS DE MINERÍA DE CARBON EN LA LOMACESAR	Femenino	341.535	0	677.921	1019.46
2018	807	Convocatoria de Proyectos de Ciencia, Tecnología e Innovación en Salud	DETERMINACIÓN DE LA SUSCEPTIBILIDAD GENÉTICA, DAÑO EN EL ADN Y ALTERACIONES EPIGENÉTICAS POR EXPOSICIÓN OCUPACIONAL AL BENCENO EN TRABAJADORES DE LA INDUSTRIA DEL CALZADO DE LA CIUDAD DE BUCARAMANGA (SANTANDER) 2019-2020	Masculino	339.888	0	346.036	685.923
2018	807	Convocatoria de Proyectos de Ciencia, Tecnología e Innovación en Salud	EVALUACIÓN IN VITRO E IN VIVO DE LA ACTIVIDAD ANTIFÚNGICA DE COMPLEJOS METÁLICOS CON LIGANDOS TRIAZÓLICOS COMO ALTERNATIVA TERAPÉUTICA EN CANDIDA RESISTENTE AL FLUCONAZOL	Femenino	341.768	0	821.268	1163.04
2018	807	Convocatoria de Proyectos de Ciencia, Tecnología e Innovación en Salud	APLICACIÓN DE SISTEMAS COMBINADOS PARA EL ESTUDIO DE LOS MECANISMOS DE ACCIÓN ANTIBACTERIANA DE PÉPTIDOS IB-M LIBRES Y CONJUGADOS CONTRA ESCHERICHIA COLI	Femenino	341.871	0	1248.51	1590.38
2018	807	Convocatoria de Proyectos de Ciencia, Tecnología e Innovación en Salud	EFECTO DEL ENTRENAMIENTO DE LA FUERZA ISOMÉTRICO EN INDIVIDUOS CON SÍNDROME METABÓLICO EN SU LUGAR DE TRABAJO (EEFIT)	Masculino	300.126	0	450.88	751.007
2018	807	Convocatoria de Proyectos de Ciencia, Tecnología e Innovación en Salud	ANÁLISIS GENÓMICO EN PACIENTES CON SÍNDROME DE CÁNCER DE MAMA Y OVARIO HEREDITARIO (SCMOH) EN COLOMBIA. GENESIS	Femenino	341.992	0	527.72	869.712
2018	807	Convocatoria de Proyectos de Ciencia, Tecnología e Innovación en Salud	PREVALENCIA Y FACTORES ASOCIADOS AL PARTO HUMANIZADO EN SIETE CIUDADES DE COLOMBIA, 2018	Femenino	296.22	0	702.112	998.332
2018	807	Convocatoria de Proyectos de Ciencia, Tecnología e Innovación en Salud	DESARROLLO DE SONDAS DE ADN GENÓMICO PARA LA EVALUACIÓN DE BACTERIAS CULTIVABLES Y NO CULTIVABLES DEL MICROBIOMA ORAL EN PACIENTES CON PERIODONTITIS DE COLOMBIA Y ESPAÑA	Femenino	341.541	0	285.501	627.042
2018	807	Convocatoria de Proyectos de Ciencia, Tecnología e Innovación en Salud	CARACTERIZACIÓN DEL EFECTO INÓCULO A CEFAZOLINA EN STAPHYLOCOCCUS AUREUS SUSCEPTIBLES A METICILINA (MSSA) CAUSANTES DE INFECCIONES: IMPLEMENTACIÓN DE UNA PRUEBA DE DETECCIÓN RÁPIDA - RAPID IE - MSSA	Femenino	341.946	0	940.585	1282.53
2018	807	Convocatoria de Proyectos de Ciencia, Tecnología e Innovación en Salud	DINÁMICAS DE COLONIZACIÓN E INFECCIÓN POR MICROORGANISMOS MULTIDROGORRESISTENTES EN PACIENTES DE HOSPITALES DE ALTA COMPLEJIDAD	Femenino	341.981	0	960.317	1302.3
2018	807	Convocatoria de Proyectos de Ciencia, Tecnología e Innovación en Salud	SIMULADOR FÍSICO DEL SISTEMA RESPIRATORIO CON INTERCAMBIO GASEOSO Y EVALUACIÓN DE TRABAJO RESPIRATORIO, PARA EL ESTUDIO DE LAS ENFERMEDADES BRONCOBSTRUCTIVAS. CASO EPOC	Masculino	541.986	0	706.392	1248.38
2018	807	Convocatoria de Proyectos de Ciencia, Tecnología e Innovación en Salud	DESARROLLO DE UN INMUNOSENSOR BASADO EN CARBON DOTS PARA LA DETECCIÓN DE TUBERCULOSIS	Femenino	341.984	0	329.324	671.308
2018	807	Convocatoria de Proyectos de Ciencia, Tecnología e Innovación en Salud	EVALUACIÓN TOXICOLÓGICA DEL MATERIAL PARTICULADO ATMOSFÉRICO (PM2.5) EN EL ÁREA METROPOLITANA DE LA CIUDAD DE BARRANQUILLA UTILIZANDO EL NEMÁTODO CAENORHABDITIS ELEGANS COMO BIOINDICADOR	Masculino	241.739	0	476.617	718.356
2018	807	Convocatoria de Proyectos de Ciencia, Tecnología e Innovación en Salud	EVALUACIÓN IN VITRO E IN VIVO, DEL EFECTO QUE TIENE EL MATERIAL PARTICULADO PM 2.5 Y PM 10, PRESENTE EN EL AIRE DE MEDELLÍN-COLOMBIA, EN LA RESPUESTA INFLAMATORIA	Femenino	241.999	0	338.3	580.298
2018	807	Convocatoria de Proyectos de Ciencia, Tecnología e Innovación en Salud	ANÁLISIS DE COSTO UTILIDAD DE UN PROGRAMA DE CUIDADOS PALIATIVOS EN LA ETAPA FINAL DE LA VIDA	Femenino	215.557	0	217.497	433.054
2018	807	Convocatoria de Proyectos de Ciencia, Tecnología e Innovación en Salud	PREDICCIÓN DEL RIESGO DE PROGRESIÓN DE LA ENFERMEDAD RENAL CRÓNICA EN UNA POBLACIÓN COLOMBIANA	Femenino	214.846	0	127.347	342.193
2018	807	Convocatoria de Proyectos de Ciencia, Tecnología e Innovación en Salud	DIFERENCIAS ENTRE EL ESPECTRO DE DESÓRDENES DE NEUROMIELITIS ÓPTICA Y ESCLEROSIS MÚLTIPLE MEDIANTE RESONANCIA MAGNÉTICA CEREBRAL. ESTUDIO EN UN CENTRO DE REFERENCIA EN ENFERMEDADES DE SUSTANCIA BLANCA. BOGOTÁ- COLOMBIA	Femenino	215.035	0	246.24	461.275
2018	807	Convocatoria de Proyectos de Ciencia, Tecnología e Innovación en Salud	PERFIL MOLECULAR E INMUNOLÓGICO DEL CÁNCER DE MAMA TRIPLE NEGATIVO EN PACIENTES COLOMBIANAS CON DIFERENTES ANCESTRÍAS	Femenino	331.61	0	719.89	1051.5
2018	807	Convocatoria de Proyectos de Ciencia, Tecnología e Innovación en Salud	IDENTIFICACIÓN Y MITIGACIÓN DE BRECHAS EN LA INVESTIGACIÓN DE CONTACTOS DE CASOS DE TUBERCULOSIS EN CALI	Femenino	341.842	0	423.183	765.025
2018	807	Convocatoria de Proyectos de Ciencia, Tecnología e Innovación en Salud	RAISING DNA APTAMERS AGAINST AMYLOID-BETA PEPTIDES AS A COURSE MODIFYING THERAPY FOR ALZHEIMER’S DISEASE	Masculino	241.262	0	333.048	574.31
2018	807	Convocatoria de Proyectos de Ciencia, Tecnología e Innovación en Salud	RECEPTOR DE LA PARATOHORMONA (PTH1R) Y PARATOHORMONA COMO BIOMARCADORES DE DIAGNÓSTICO TEMPRANO Y DE ACTIVIDAD EN ENFERMEDADES AUTOINMUNES SISTÉMICAS (LUPUS ERITEMATOSO SISTÉMICO Y SÍNDROME DE SJOGREN)	Masculino	341.572	0	584.616	926.189
2018	807	Convocatoria de Proyectos de Ciencia, Tecnología e Innovación en Salud	DESARROLLO DE UNA PLATAFORMA DE EDICIÓN GENÓMICA, POR TÉCNICA CRISPR-CAS9, PARA EL TRATAMIENTO DE ENFERMEDADES HUÉRFANAS ASOCIADAS A ANEURISMAS DE LA AORTA TORÁCICA	Masculino	339.131	0	240.096	579.228
2018	807	Convocatoria de Proyectos de Ciencia, Tecnología e Innovación en Salud	IDENTIFICACIÓN DEL PERFIL DE EXPRESIÓN FILADELFIA LIKE (PH-LIKE) EN MENORES DE 18 AÑOS DIAGNOSTICADOS CON LEUCEMIA LINFOBLÁSTICA AGUDA EN UNA COHORTE DE PACIENTES DE UN CENTRO DE REFERENCIA EN BOGOTÁ	Masculino	190.22	0	1024.35	1214.57
2018	807	Convocatoria de Proyectos de Ciencia, Tecnología e Innovación en Salud	PERFIL BIOQUÍMICO E INFLAMATORIO DE UNA MUESTRA DE LA POBLACIÓN COLOMBIANA CON MICROBIOTA INTESTINAL CONOCIDA ASOCIADA CON ALTO Y BAJO RIESGO DE ENFERMEDAD CARDIOMETABÓLICA	Masculino	241.466	0	677.913	919.379
2018	807	Convocatoria de Proyectos de Ciencia, Tecnología e Innovación en Salud	DESARROLLO DE ESTRATEGIAS DE IMPLEMENTACIÓN PROFILAXIS PRE-EXPOSICIÓN A VIH EN CLÍNICAS DEL VIH EN COLOMBIA: PROTOCOLO DE UN ESTUDIO DE IMPLEMENTACIÓN DE MÉTODO MIXTO.334780762872	Masculino	302.462	0	474.293	776.755
2018	807	Convocatoria de Proyectos de Ciencia, Tecnología e Innovación en Salud	DESARROLLO DE UN INDICE DE INTEGRACION PARA EL RETIRO DE LA VENTILACION MECANICA	Femenino	335.423	0	216.84	552.263
2018	807	Convocatoria de Proyectos de Ciencia, Tecnología e Innovación en Salud	ESTUDIO PILOTO ALEATORIZADO COMO PRUEBA DE CONCEPTO DE CIRUGÍA DE REVASCULARIZACIÓN CORONARIA, CON INYECCIÓN DE CÉLULAS MESENQUIMALES DE GELATINA DE WHARTON (WJ-MSC) Y COLOCACIÓN DE UN PARCHE EPICÁRDICO DE MATRIZ EXTRACELULAR SEMBRADO CON WJ-MSC EN PACIENTES CON CARDIOMIOPATÍA ISQUÉMICA	Masculino	306.784	0	532.955	839.739
2018	807	Convocatoria de Proyectos de Ciencia, Tecnología e Innovación en Salud	OPTIMIZACIÓN DEL PROCESO DE ATENCIÓN DE PACIENTES DIAGNOSTICADOS CON FALLA CARDIACA, MEDIANTE LA MEJORA EN LA OPORTUNIDAD Y LA ADHERENCIA AL TRATAMIENTO, IMPLEMENTANDO HERRAMIENTAS DE TELEMONITOREO	Masculino	519.915	0	239.378	759.293
2018	807	Convocatoria de Proyectos de Ciencia, Tecnología e Innovación en Salud	ASOCIACIÓN ENTRE EL ESTADO DE LA VITAMINA D, EL EXCESO DE PESO Y ALTERACIÓN DEL PERFIL LIPÍDICO EN ADOLESCENTES Y ADULTOS JÓVENES COLOMBIANOS: DESAFÍOS Y OPORTUNIDADES EN LA EVALUACIÓN TEMPRANA DEL RIESGO CARDIOVASCULAR	Femenino	341.133	0	263.741	604.873
2018	807	Convocatoria de Proyectos de Ciencia, Tecnología e Innovación en Salud	DISEÑO Y EVALUACIÓN DE SUSTITUTOS DE PIEL GENERADOS A PARTIR DE ANDAMIOS BIOLÓGICOS Y CÉLULAS ESTROMALES MESENQUIMALES DE GELATINA DE WHARTON PARA REPARACIÓN DE ULCERAS CUTÁNEAS CRÓNICAS	Femenino	341.959	0	553.35	895.309
2018	807	Convocatoria de Proyectos de Ciencia, Tecnología e Innovación en Salud	EVALUACIÓN DE LA CAPACIDAD DE SOPORTE DE LAS CÉLULAS MADRE MESENQUIMALES DE DIFERENTES TEJIDOS EN LA EXPANSIÓN DE CÉLULAS PROGENITORAS HEMATOPOYÉTICAS DE SANGRE DE CORDÓN UMBILICAL	Femenino	337.591	0	496.092	833.683
2018	807	Convocatoria de Proyectos de Ciencia, Tecnología e Innovación en Salud	IMPACTO DE LA IMPLEMENTACIÓN DE UN PROGRAMA EDUCATIVO MULTICOMPONENTE PARA PACIENTES CON ARTRITIS REUMATOIDE EN UN CENTRO ESPECIALIZADO EN BOGOTÁ - COLOMBIA	Masculino	310.608	0	278.255	588.863
2018	807	Convocatoria de Proyectos de Ciencia, Tecnología e Innovación en Salud	OPTIMIZACIÓN DE LAS CÉLULAS DENDRÍTICAS AUTÓLOGAS COMO ESTRATEGIA DE INMUNOTERAPIA EN PACIENTES CON CÁNCER	Masculino	541.131	0	1048.21	1589.34
2018	807	Convocatoria de Proyectos de Ciencia, Tecnología e Innovación en Salud	EVALUACIÓN Y COMPARACIÓN DE TÉCNICAS Y PROCEDIMIENTOS PARA LA DETECCIÓN TEMPRANA DE TUBERCULOSIS EN PACIENTES INFECTADOS POR EL VIH EN COLOMBIA	Masculino	322.319	0	188.382	510.701
2018	807	Convocatoria de Proyectos de Ciencia, Tecnología e Innovación en Salud	CONTRIBUCIÓN DE LAS ADN METILTRANSFERASAS COMO MECANISMO EPIGENÉTICO EN EL DESARROLLO DE RESISTENCIA A FÁRMACOS ANTITUBERCULOSOS	Femenino	241.973	0	132.485	374.457
2018	808	Convocatoria de Proyectos de Ciencia, Tecnología e Innovación y su Contribución a los Retos de País	ESTUDIO DE NUEVOS MATERIALES MULTIFUNCIONALES APLICABLES EN LA SINTONIZACIÓN MAGNETOELÉCTRICA DE DOMINIOS MAGNÉTICOS Y FERROELÉCTRICOS	Femenino	242	0	1408.27	1650.27
2018	808	Convocatoria de Proyectos de Ciencia, Tecnología e Innovación y su Contribución a los Retos de País	IDENTIFICACIÓN IN SILICO DE POTENCIALES INHIBIDORES DE LA PROTEÍNA NS5 DEL VIRUS DENGUE A PARTIR DE PRODUCTOS NATURALES Y EVALUACIÓN DE LA ACTIVIDAD IN VITRO	Femenino	241.98	0	261.34	503.32
2018	808	Convocatoria de Proyectos de Ciencia, Tecnología e Innovación y su Contribución a los Retos de País	NANOESTRUCTURAS SEMICONDUCTORAS CON DOPAMIENTO MODULADO Y APLICACIONES A LÁSERES DE ESTADO SÓLIDO	Masculino	241.922	0	1089.5	1331.42
2018	808	Convocatoria de Proyectos de Ciencia, Tecnología e Innovación y su Contribución a los Retos de País	FABRICACIÓN DE FILTROS CATALÍTICOS HÍBRIDOS TIPO 3DOM PARA LA OXIDACIÓN CATALÍTICA DECOMPUESTOS ORGÁNICOS VOLÁTILES	Masculino	241.659	0	319.301	560.96
2018	808	Convocatoria de Proyectos de Ciencia, Tecnología e Innovación y su Contribución a los Retos de País	DESARROLLO DE NANOESTRUCTURAS MAGNÉTICAS DE FERRITAS DE NIQUEL-ZINC PARA LAGENERACIÓN DE ENERGÍA ELÉCTRICA MEDIANTE EFECTO SEEBECK POR ESPINES	Masculino	349.972	0	288.829	638.801
2018	808	Convocatoria de Proyectos de Ciencia, Tecnología e Innovación y su Contribución a los Retos de País	BIOPROSPECCIÓN DE LA MICROBIOTA ASOCIADA A INSECTOS PLAGA DE CULTIVOSDE INTERÉS AGRÍCOLA EN COLOMBIA: SPODOPTERA FRUGIPERDA (BIOTIPOS MAÍZ YARROZ) Y TRIPS DEL AGUACATE PARA EL DESARROLLO DE ALTERNATIVAS DEMANEJO DE SU CONTROL	Femenino	241.986	0	446.066	688.052
2018	808	Convocatoria de Proyectos de Ciencia, Tecnología e Innovación y su Contribución a los Retos de País	APROVECHAMIENTO SOSTENIBLE DE RESIDUOS AGROINDUSTRIALES PARA LA FORMULACIÓN DE BIOFERTILIZANTES, BIOESTIMULANTES Y MATERIALES PARA LA INMOVILIZACIÓN DE METALES EN SUELOS	Masculino	349.859	0	276.165	626.024
2018	808	Convocatoria de Proyectos de Ciencia, Tecnología e Innovación y su Contribución a los Retos de País	PESCANDO LIBÉLULAS: MITOGENOMAS, CÓDIGOS DE BARRAS Y ADN AMBIENTAL DE LIBÉLULAS (INSECTA:ODONATA) COMO HERRAMIENTA PARA EVALUACIÓN EL ESTADO DE CONSERVACIÓN DE LOS ECOSISTEMAS DULCEACUÍCOLAS EN COLOMBIA	Femenino	313.7	0	172.685	486.385
2018	808	Convocatoria de Proyectos de Ciencia, Tecnología e Innovación y su Contribución a los Retos de País	ESTUDIO DE LAS RESPUESTAS BIOQUÍMICAS, MOLECULARES Y FISIOLÓGICAS OCASIONADAS POR LA APLICACIÓN DE INDUCTORES DE RESISTENCIA EN EL CLAVEL (DIANTHUS CARYOPHYLLUS L): NUEVAS ALTERNATIVAS LIMPIAS PARA EL CONTROL DEL MARCHITAMIENTO VASCULAR	Masculino	349.685	0	427.553	777.238
2018	808	Convocatoria de Proyectos de Ciencia, Tecnología e Innovación y su Contribución a los Retos de País	SÍNTESIS DE NUEVAS PIRAZOLINAS Y DIAZEPINAS DE INTERÉS BIOLÓGICO A PARTIR DE DIVERSOS DERIVADOS CLOROAZÓLICOS	Masculino	195.072	0	346.5	541.572
2018	808	Convocatoria de Proyectos de Ciencia, Tecnología e Innovación y su Contribución a los Retos de País	INTEGRACIÓN DE TÉCNICAS ÓPTICAS DE DIGITALIZACIÓN 3D PARA EL MONITOREO Y CONTROL DE CALIDAD DE PLACAS DE COMPRESIÓN DE BLOQUEO PARA LA FIJACIÓN INTERNA DE ESTRUCTURAS ÓSEAS DE LA EMPRESA JAIMES RUEDA &COMPAÑÍA – PRECIMEC S.A.S	Masculino	337.858	0	786.558	1124.42
2018	808	Convocatoria de Proyectos de Ciencia, Tecnología e Innovación y su Contribución a los Retos de País	SEGURIDAD ALIMENTARIA: UNA EVALUACIÓN INTEGRAL DE LOS INSECTICIDAS EN LA SALUD DE LAS ABEJAS	Masculino	241.994	0	684.002	925.997
2018	808	Convocatoria de Proyectos de Ciencia, Tecnología e Innovación y su Contribución a los Retos de País	CARACTERIZACIÓN Y EVALUACIÓN DE DISPOSITIVOS MÉDICOS A BASE DE COLÁGENO ASOCIADOS A EXTRACTOS NATURALES Y METABOLITOS CON APLICACIÓN FARMACÉUTICA	Femenino	239.947	0	380.807	620.753
2018	808	Convocatoria de Proyectos de Ciencia, Tecnología e Innovación y su Contribución a los Retos de País	EVALUACIÓN DE LA SUSCEPTIBILIDAD DE LOS VIRUS DEL DENGUE, CHIKUNGUNYIA Y ZIKA FRENTE A EXTRACTOS NATURALES DE MARCETIA TAXIFOLIA EN CULTIVOS CELULARES DERIVADOS DE INSECTOS Y MAMÍFEROS	Femenino	349.807	0	663.679	1013.49
2018	808	Convocatoria de Proyectos de Ciencia, Tecnología e Innovación y su Contribución a los Retos de País	DISEÑO Y FABRICACIÓN DE NANOESTRUCTURAS POLIMÉRICAS Y DE ÓXIDO DE ZINC CON ELEVADA RESPUESTA PIEZOELÉCTRICA	Masculino	310.792	0	176.56	487.353
2018	808	Convocatoria de Proyectos de Ciencia, Tecnología e Innovación y su Contribución a los Retos de País	CARACTERIZACIÓN DE LAS PROPIEDADES FÍSICO-QUÍMICAS DEL FOSFORENO PARA LA ADSORCIÓN DE GASES DE BAJO PESO MOLECULAR	Femenino	239.817	0	377.06	616.877
2018	808	Convocatoria de Proyectos de Ciencia, Tecnología e Innovación y su Contribución a los Retos de País	CARACTERIZACIÓN DE MICROBIOTA Y RASGOS FUNCIONALES DE FLORA ASOCIADA A ISLAS DE RECURSOS EN UN AMBIENTE SEMIÁRIDO DE LA ALTA GUAJIRA Y SU RELACIÓN CON LA MATERIA ORGÁNICA Y LA CALIDAD DEL SUELO	Femenino	349.807	0	765.703	1115.51
2018	808	Convocatoria de Proyectos de Ciencia, Tecnología e Innovación y su Contribución a los Retos de País	PRODUCCIÓN Y CARACTERIZACIÓN DE NUEVOS MATERIALES CUÁNTICOS DE BAJA DIMENSIONALIDAD: CRITICALIDAD CUÁNTICA Y TRANSICIONES DE FASE ELECTRÓNICAS	Masculino	277.95	0	415.132	693.082
2018	808	Convocatoria de Proyectos de Ciencia, Tecnología e Innovación y su Contribución a los Retos de País	APROVECHAMIENTO DE VÍSCERAS DE POLLO MEDIANTE HIDRÓLISIS ENZIMÁTICA COMO ALTERNATIVA NUTRICIONAL EN PISCICULTURA DE AGUAS CÁLIDAS	Masculino	234.951	0	334.768	569.719
2018	808	Convocatoria de Proyectos de Ciencia, Tecnología e Innovación y su Contribución a los Retos de País	FORTALECIMIENTO DEL CULTIVO DE QUINUA (CHENOPODIUM QUINOA WILD) A PARTIR DEL CONOCIMIENTO DE LA DIVERSIDAD GENÉTICA, LA SANIDAD DEL CULTIVO E INOCUIDAD DE LOS AGROALIMENTOS DERIVADOS DE LA PRODUCCIÓN	Masculino	339.379	0	312.112	651.491
2018	808	Convocatoria de Proyectos de Ciencia, Tecnología e Innovación y su Contribución a los Retos de País	DESARROLLO DE UNA TECNOLOGÍA DE COSECHA SELECTIVA DE CAFÉ ARÁBICA APLICANDO VIBRACIONES DE ALTA FRECUENCIA	Femenino	339.758	0	348.129	687.887
2018	808	Convocatoria de Proyectos de Ciencia, Tecnología e Innovación y su Contribución a los Retos de País	EVALUACIÓN DE LA TECNOLOGÍA DE FERMENTACIÓN DE CACAOS CRIOLLOS ESPECIALES DEL PACÍFICO COLOMBIANO PARA IMPULSAR EL DESARROLLO RURAL	Masculino	234.876	0	503.191	738.066
2018	808	Convocatoria de Proyectos de Ciencia, Tecnología e Innovación y su Contribución a los Retos de País	IMPLEMENTACIÓN DE UN MODELO DE INNOVACIÓN INCLUSIVA PARA LA APROPIACIÓN DE TECNOLOGÍA EN EL SECTOR AGROPECUARIO, A TRAVÉS DE LA GENERACIÓN DE ESPACIOS DE ENSEÑANZA-APRENDIZAJE CON ALCANCE TERRITORIAL	Masculino	337.946	0	275.967	613.913
2018	808	Convocatoria de Proyectos de Ciencia, Tecnología e Innovación y su Contribución a los Retos de País	MODELO DE GESTIÓN DEL CONOCIMIENTO PARA PEQUEÑOS PRODUCTORES LÁCTEOS DE LOS DEPARTAMENTOS DEL ATLÁNTICO Y CÓRDOBA	Masculino	233.585	0	149.958	383.543
2018	808	Convocatoria de Proyectos de Ciencia, Tecnología e Innovación y su Contribución a los Retos de País	LA RECONSTRUCCIÓN DE LO PÚBLICO A PARTIR DEL PEQUEÑO MUNICIPIO: LA PERSPECTIVA DE GOBERNANZA DESDE LAS ACTIVIDADES PRODUCTIVAS PREVALECIENTES	Masculino	304.673	0	194.927	499.6
2018	808	Convocatoria de Proyectos de Ciencia, Tecnología e Innovación y su Contribución a los Retos de País	DESARROLLO Y ESCALAMIENTO INDUSTRIAL DE ALIMENTOS INNOVADORES, PRÁCTICOS Y FUNCIONALES A PARTIR DE LA PULPA, CÁSCARA Y HOJA DE PIÑA, COMO ESTRATEGIA PARA MEJORAR LA COMPETITIVIDAD DE LA AGROCADENA	Masculino	339.806	0	948.19	1288
2018	808	Convocatoria de Proyectos de Ciencia, Tecnología e Innovación y su Contribución a los Retos de País	FORTALECIMIENTO DE REDES TERRITORIALES PARA LA INNOVACIÓN EN UNIDADES PRODUCTIVAS AGROPECUARIAS DEL DEPARTAMENTO DEL TOLIMA	Femenino	234.798	0	185.574	420.371
2018	808	Convocatoria de Proyectos de Ciencia, Tecnología e Innovación y su Contribución a los Retos de País	MONITOREO Y CARACTERIZACIÓN DE SISTEMAS PISCÍCOLAS PARA PRODUCCIÓN EFICIENTE Y SOSTENIBLE DE PEQUEÑOS PRODUCTORES	Masculino	169.544	0	170.799	340.343
2018	808	Convocatoria de Proyectos de Ciencia, Tecnología e Innovación y su Contribución a los Retos de País	UTILIZACIÓN DE MÉTODOS BIOTECNOLÓGICOS PARA LA PRODUCCIÓN A GRAN ESCALA DE PLÁNTULAS DEPALMA IRACA (CARLUDOVICA PALMATA RUIZ & PAV) COMO ALTERNATIVAS PRODUCTIVAS EN LASUSTITUCIÓN DE CULTIVOS ILÍCITOS	Masculino	229.756	0	199.083	428.838
2018	808	Convocatoria de Proyectos de Ciencia, Tecnología e Innovación y su Contribución a los Retos de País	OBTENCIÓN Y CARACTERIZACIÓN DE HIDROCOLOIDES Y COMPUESTOS BIOACTIVOS A PARTIR DEL MANGO (MANGIFERA INDICA) PARA SU APLICACIÓN Y APROVECHAMIENTO EN EL ENCADENAMIENTO PRODUCTIVO EN EL SECTOR AGROALIMENTARIO	Masculino	339.795	0	430.124	769.918
2018	808	Convocatoria de Proyectos de Ciencia, Tecnología e Innovación y su Contribución a los Retos de País	¿CÓMO SE REDUCE LA DESIGUALDAD EN LAS CIUDADES COLOMBIANAS? POLÍTICA, POLÍTICAS, ECONOMÍA Y SUERTE EN BUCARAMANGA, PEREIRA, BARRANQUILLA Y CARTAGENA	Femenino	312.456	0	292.989	605.446
2018	808	Convocatoria de Proyectos de Ciencia, Tecnología e Innovación y su Contribución a los Retos de País	CONSTRUCCIÓN DE ESPACIALIDADES E IDENTIDADES DE INCLUSIÓN EN UN AMBIENTE DE VULNERABILIDAD EN MEDELLÍN: UNA PROPUESTA INTERSECTORIAL PARA LA PROMOCIÓN DE LA SALUD Y EL BIENESTAR A TRAVÉS DE LA GESTIÓN DE LA VIVIENDA DE INTERÉS SOCIAL (VIS) Y VIVIENDA DE I	Masculino	234.223	0	788.198	1022.42
2018	808	Convocatoria de Proyectos de Ciencia, Tecnología e Innovación y su Contribución a los Retos de País	DISEÑO UN MODELO DE GOBERNANZA A TRAVÉS DE LA APROPIACIÓN SOCIAL DEL PATRIMONIO CULTURAL COMO ESTRATEGIA DE DESARROLLO ECONÓMICO LOCAL DESDE LA ACTIVIDAD TURÍSTICA EN LA CIUDAD DE TUNJA	Masculino	339.712	0	268.086	607.797
2018	808	Convocatoria de Proyectos de Ciencia, Tecnología e Innovación y su Contribución a los Retos de País	CULTIVOS DE USO ILÍCITO Y FORMALIZACIÓN DE LOS DERECHOS DE PROPIEDAD DE LA TIERRA- UNA EVALUACIÓN DE LAS POLÍTICAS PÚBLICAS PARA UNA PAZ ESTABLE Y DURADERA	Femenino	304.812	0	330.858	635.671
2018	808	Convocatoria de Proyectos de Ciencia, Tecnología e Innovación y su Contribución a los Retos de País	CONSTRUCCIÓN DE UN MODELO COLABORATIVO DE GESTIÓN DE CONOCIMIENTO AGROPECUARIO: ENFOQUES TERRITORIALES Y DE INNOVACIÓN EN LA SIERRA NEVADA DE SANTA MARTA	Masculino	227.9	0	334.225	562.125
2018	808	Convocatoria de Proyectos de Ciencia, Tecnología e Innovación y su Contribución a los Retos de País	LA MIGRACIÓN DE RETORNO EN COLOMBIA. NUEVAS TENDENCIAS Y CONFIGURACIONES DE LOS MIGRANTES COLOMBIANOS RETORNADOS EN LA REGIÓN CARIBE.	Masculino	280.323	0	202.767	483.089
2018	808	Convocatoria de Proyectos de Ciencia, Tecnología e Innovación y su Contribución a los Retos de País	HERRAMIENTAS PARA LA CONSTRUCCIÓN DE PAZ Y CONVIVENCIA EN CONTEXTOS ESCOLARES	Femenino	233.423	0	163.073	396.496
2018	808	Convocatoria de Proyectos de Ciencia, Tecnología e Innovación y su Contribución a los Retos de País	ACOMETER LA INEQUIDAD A TRAVÉS DE LA EDUCACIÓN: MATEMÁTICAS EN LA EDUCACIÓN BÁSICA Y MEDIA	Masculino	337.864	0	151	488.864
2018	808	Convocatoria de Proyectos de Ciencia, Tecnología e Innovación y su Contribución a los Retos de País	NARRATIVAS EN TORNO AL QUESO PAIPA COMO PATRIMONIO IDENTITARIO EN LA ZONA RURAL DEL MUNICIPIO DE PAIPA	Femenino	232.354	0	209.28	441.634
2018	808	Convocatoria de Proyectos de Ciencia, Tecnología e Innovación y su Contribución a los Retos de País	POLÍTICAS PÚBLICAS, COTIDIANIDAD DE LOS CENTROS HISTÓRICOS Y PRÁCTICAS DE SEGREGACIÓN ESPACIAL Y SOCIAL EN COLOMBIA. PERSPECTIVAS INTERDISCIPLINARIAS SOBRE LA GENTRIFICACIÓN	Femenino	304.843	0	170.623	475.466
2018	808	Convocatoria de Proyectos de Ciencia, Tecnología e Innovación y su Contribución a los Retos de País	CONOCIMIENTOS Y SABERES DE COMUNIDADES Y ORGANIZACIONES SOCIALES EN EL SUR DEL TOLIMA Y OCCIDENTE DEL HUILA COMO ESTRATEGIA PARA CONSTRUIR TERRITORIOS DE PAZ Y COMUNIDADES SOSTENIBLES	Masculino	269.843	0	131.142	400.985
2018	808	Convocatoria de Proyectos de Ciencia, Tecnología e Innovación y su Contribución a los Retos de País	RECONSTRUCCIÓN PALEOECOLÓGICA Y PALEOCLIMÁTICA DEL SISTEMA KÁRSTICO DE LA DANTA, MAGDALENA MEDIO – UNA BASE PARA LA SOSTENIBILIDAD Y LA CONSERVACIÓN DEL RECURSO NATURAL EN COLOMBIA	Masculino	241.911	0	111.449	353.36
2018	808	Convocatoria de Proyectos de Ciencia, Tecnología e Innovación y su Contribución a los Retos de País	CARACTERIZACIÓN DE EVENTOS DE PRECIPITACIÓN EXTREMA CON POSIBLES IMPACTOS A POBLACIONES VULNERABLES A RIESGO ASOCIADO A EVENTOS NATURALES EN REGIONES MONTAÑOSAS DEL TRÓPICO AMERICANO: CASO DE ANÁLISIS EN ESCENARIOS DE VARIABILIDAD CLIMÁTICA	Femenino	307.807	0	181.213	489.02
2018	808	Convocatoria de Proyectos de Ciencia, Tecnología e Innovación y su Contribución a los Retos de País	ANÁLISIS DE LOS PROCESOS HIDRODINÁMICOS LONGITUDINALES Y TRANSVERSALES DE LA ZONA ESTUARINA DEL RÍO MAGDALENA UTILIZANDO MODELACIÓN COMPUTACIONAL DE ALTA RESOLUCIÓN. UNA HERRAMIENTA PARA LA TOMA DE DECISIONES ESTRATÉGICAS SOBRE LOS USOS DEL SISTEMA Y LA G	Masculino	241.911	0	190.113	432.024
2018	808	Convocatoria de Proyectos de Ciencia, Tecnología e Innovación y su Contribución a los Retos de País	DETECCIÓN DE MINAS ANTIPERSONA MEDIANTE INSPECCIÓN AÉREA DEL SUELO A PARTIR DE IMÁGENES TERMOGRÁFICAS	Masculino	234.865	0	198	432.865
2018	808	Convocatoria de Proyectos de Ciencia, Tecnología e Innovación y su Contribución a los Retos de País	SISTEMA MODULAR DE MONITOREO MULTIMISIÓN PARA AERONAVES REMOTAMENTE TRIPULADAS (SMART): FASE I - ADQUISICIÓN DE SEÑALES DE TELECOMUNICACIÓN, RECOLECCIÓN DE HUELLAS ACÚSTICAS Y GENERACIÓN DE INSUMOS PARA MODELAMIENTO GEOESPACIAL EN ZONAS CON ALTO RIESGO PA	Masculino	233.795	0	93.7632	327.558
2018	808	Convocatoria de Proyectos de Ciencia, Tecnología e Innovación y su Contribución a los Retos de País	OBTENCIÓN DE NUEVAS ALEACIONES LIGERAS DE ALTO VALOR AGREGADO PARA CONTRIBUIR AL DESARROLLO DE LAS INDUSTRIAS DE BIOMATERIALES Y AERONÁUTICA DEL PAÍS	Masculino	241.989	0	1087.12	1329.11
2018	808	Convocatoria de Proyectos de Ciencia, Tecnología e Innovación y su Contribución a los Retos de País	NUEVAS ALEACIONES FE-MN-AL-C COMO POTENCIAL REEMPLAZO DE ACEROS CONVENCIONALES EMPLEADOS EN LA INDUSTRIA NACIONAL	Femenino	339.725	0	250	589.725
2018	808	Convocatoria de Proyectos de Ciencia, Tecnología e Innovación y su Contribución a los Retos de País	DESARROLLO DE MATERIALES COMPUESTOS A PARTIR DEL BIOGLICEROL PARA APLICACIONES DE ALTA EFICIENCIA EN EL ÁREA DE INFRAESTRUCTURA Y LA INDUSTRIA AUTOMOTRIZ	Masculino	234.908	0	310.8	545.708
2018	808	Convocatoria de Proyectos de Ciencia, Tecnología e Innovación y su Contribución a los Retos de País	FABRICACIÓN Y REUTILIZACIÓN DE HERRAMIENTAS DE METAL DURO A TRAVÉS DE DECAPADO Y DEPÓSITO DE RECUBRIMIENTOS NANOESTRUCTURADOS OBTENIDOS MEDIANTE COSPUTTERING	Femenino	316.774	110	557.839	984.613
2018	808	Convocatoria de Proyectos de Ciencia, Tecnología e Innovación y su Contribución a los Retos de País	DESARROLLO Y EVALUACIÓN COMPUTACIONAL Y EXPERIMENTAL DE UN RECUBRIMIENTO MULTICAPA DE TI1-XALXN/RENY DEPOSITADO MEDIANTE PULVERIZACIÓN CATÓDICA PARA APLICACIONES ANTICORROSIVAS Y ANTIDESGASTE	Masculino	234.865	0	433.788	668.653
2018	808	Convocatoria de Proyectos de Ciencia, Tecnología e Innovación y su Contribución a los Retos de País	EVALUACIÓN DE ESTRATEGIA COMBINADA PARA MEJORAR LA ADHERENCIA DE SUJETOS AMPUTADOS POR ARTEFACTOS EXPLOSIVOS IMPROVISADOS (AEI) AL USO DE PRÓTESIS DE MIEMBRO INFERIOR DE BAJO COSTO	Masculino	240.425	0	503.854	744.279
2018	808	Convocatoria de Proyectos de Ciencia, Tecnología e Innovación y su Contribución a los Retos de País	ESTRATEGIAS DE MITIGACIÓN DE FENÓMENOS DE REMOCIÓN EN MASA EN TERRITORIOS VOLCÁNICOS CENTRADAS EN CAPACIDADES LOCALES	Masculino	237.724	0	540.136	777.86
2018	808	Convocatoria de Proyectos de Ciencia, Tecnología e Innovación y su Contribución a los Retos de País	DESARROLLO DE UN BIOCOMPUESTO JERÁRQUICO A PARTIR DE ALMIDÓN DE PLÁTANO REFORZADO CON FIBRAS DE PIÑA Y NANOCELULOSA PARA APLICACIÓN EN UTENSILIOS ALIMENTARIOS	Masculino	241.541	0	363.944	605.485
2018	808	Convocatoria de Proyectos de Ciencia, Tecnología e Innovación y su Contribución a los Retos de País	APROVECHAMIENTO DE RESIDUOS AGROINDUSTRIALES PARA LA OBTENCIÓN DE MATERIALES CEMENTANTES SUPLEMENTARIOS Y SU INCORPORACIÓN A LA CADENA PRODUCTIVA DEL CONCRETO	Masculino	234.745	0	396.089	630.834
2018	808	Convocatoria de Proyectos de Ciencia, Tecnología e Innovación y su Contribución a los Retos de País	PRODUCCIÓN DE MOLÉCULAS ENERGÉTICAS A PARTIR DE CO2 EMPLEANDO SISTEMAS BIOELECTROQUÍMICOS	Masculino	234.865	0	484.4	719.265
2018	808	Convocatoria de Proyectos de Ciencia, Tecnología e Innovación y su Contribución a los Retos de País	AEROGELES SILÍCEAS OBTENIDAS DE LA CASCARILLA DE ARROZ MEDIANTE UN PROCESO QUÍMICO SOSTENIBLE PARA APLICACIONES EN SUPERAISLAMIENTO TÉRMICO DE EDIFICACIONES	Masculino	337.371	0	462.5	799.871
2018	808	Convocatoria de Proyectos de Ciencia, Tecnología e Innovación y su Contribución a los Retos de País	EVALUACIÓN DEL POTENCIAL PROBIÓTICO DE UN CULTIVO DE EXCLUSIÓN COMPETITIVA A PARTIR DE LA MICROBIOTA INTESTINAL TILAPIA (OREOCHROMIS NILOTICUS)	Femenino	234.906	0	346.743	581.648
2018	808	Convocatoria de Proyectos de Ciencia, Tecnología e Innovación y su Contribución a los Retos de País	REHABILITACIÓN DE PAVIMENTOS CON SOBRECARPETAS DE CONCRETOS DE ULTRA ALTO DESEMPEÑO REFORZADO CON FIBRAS DE ACERO (UHPFRC)	Masculino	301.707	105.957	2745.67	3153.33
2018	808	Convocatoria de Proyectos de Ciencia, Tecnología e Innovación y su Contribución a los Retos de País	ESTRATEGIAS PARA LA VALORIZACIÓN DE LOS DULCES TRADICIONALES DE POPAYÁN	Masculino	339.671	13.0808	519.96	872.712
2018	808	Convocatoria de Proyectos de Ciencia, Tecnología e Innovación y su Contribución a los Retos de País	DESARROLLO DE PROCESOS TECNOLÓGICOS DE DELIGNIFICACIÓN DE CAÑA DE AZÚCAR (SACCHARUM OFFICINARUM) Y PASTO MARALFALFA (PENNISETUM SP.) PARA USO INDUSTRIAL	Femenino	223.416	0	204.775	428.191
2018	808	Convocatoria de Proyectos de Ciencia, Tecnología e Innovación y su Contribución a los Retos de País	DESARROLLO DE SUPERFICIES DETERMINÍSTICAS MEDIANTE PROCESOS AVANZADOS DE MANUFACTURA PARA EL CONTROL DE FRICCIÓN, DESGASTE Y CONSUMO ENERGÉTICO	Masculino	313.999	0	253.691	567.69
2018	808	Convocatoria de Proyectos de Ciencia, Tecnología e Innovación y su Contribución a los Retos de País	UTILIZACIÓN DE COMPUESTOS FENÓLICOS Y PRODUCTOS DE LA REACCIÓN DE MAILLARD DERIVADOS DE LA CAÑA DE AZÚCAR PARA LA OBTENCIÓN DE PRODUCTOS CON VALOR AGREGADO: POTENCIAL ANTIOXIDANTE Y ANTICANCERÍGENO DE LAS MELAZAS Y VINAZAS	Masculino	339.725	16	287.409	643.134
2018	808	Convocatoria de Proyectos de Ciencia, Tecnología e Innovación y su Contribución a los Retos de País	DISEÑO DE UNA PRÓTESIS QUE SE AJUSTE A LAS CONDICIONES DEL CONTEXTO AGRÍCOLA COLOMBIANO CON EL FIN DE RESTABLECER LAS CONDICIONES FÍSICAS DE VICTIMAS DE ARTEFACTOS EXPLOSIVOS IMPROVISADOS	Masculino	241.928	0	576.608	818.536
2018	808	Convocatoria de Proyectos de Ciencia, Tecnología e Innovación y su Contribución a los Retos de País	SISTEMA DE GENERACIÓN HÍBRIDO SOLAR-EÓLICO PARA BRINDAR SERVICIOS DE PRIMERA NECESIDAD EN INSTITUCIONES EDUCATIVAS DISTRITALES DE LAS ZONAS RURALES DE SANTA MARTA, COLOMBIA	Masculino	349.999	0	192.255	542.254
2018	808	Convocatoria de Proyectos de Ciencia, Tecnología e Innovación y su Contribución a los Retos de País	KINA: SISTEMA DE REALIDAD VIRTUAL PARA REHABILITACIÓN DE MIEMBRO INFERIOR EN VÍCTIMAS DE AEI O MAP	Femenino	349.753	0	311.148	660.901
2018	808	Convocatoria de Proyectos de Ciencia, Tecnología e Innovación y su Contribución a los Retos de País	EVALUACIÓN DE LA VISCOELASTICIDAD DE POLIURETANOS SOBRE LA HEMODINÁMICA Y LA RESPUESTA DE CÉLULAS ENDOTELIALES Y DE MÚSCULO LISO EN UN MODELO DE PERFUSIÓN, PARA EL DISEÑO DE INJERTOS VASCULARES	Masculino	223.072	0	234.347	457.419
2018	808	Convocatoria de Proyectos de Ciencia, Tecnología e Innovación y su Contribución a los Retos de País	EVALUACIÓN COMPARATIVA DE EXTRACTOS DE FRUTOS DE PHYSALIS PERUVIANA CON ACTIVIDAD ANTIDIABÉTICA, SÓLOS E INCLUIDOS EN SISTEMAS NANOESTRUCTURADOS, CON POTENCIAL APLICACIÓN EN EL DESARROLLO DE PRODUCTOS FITOTERAPÉUTICOS	Femenino	234.74	0	259.174	493.914
2018	808	Convocatoria de Proyectos de Ciencia, Tecnología e Innovación y su Contribución a los Retos de País	DESARROLLO DE UN MODELO DE TRANSFERENCIA Y APROPIACIÓN DE TECNOLOGÍAS DEL INTERNET DE LAS COSAS PARA LOS AGRICULTORES COLOMBIANOS DE PEQUEÑA ESCALA	Masculino	348.594	0	357.703	706.297
2018	808	Convocatoria de Proyectos de Ciencia, Tecnología e Innovación y su Contribución a los Retos de País	DESARROLLO DE DISPOSITIVOS DE DISIPACIÓN DE ENERGÍA DE PANDEO RESTRINGIDO PARA REDUCIR EL RIESGO DE DESASTRES DE EDIFICACIONES COLOMBIANAS ANTE EVENTOS SÍSMICOS	Masculino	234.431	0	177.298	411.729
2018	808	Convocatoria de Proyectos de Ciencia, Tecnología e Innovación y su Contribución a los Retos de País	DESARROLLO DE EMULSIONES DE LICOPENO DE GUAYABA PERA (PSIDIUM GUAJAVA L.) ESTABILIZADAS POR PICKERING CON NANOFIBRAS DE CELULOSA DE RAQUIS DE BANANO PARA APLICACIONES EN LA INDUSTRIA DE ALIMENTOS	Masculino	234.864	0	442.897	677.761
2018	808	Convocatoria de Proyectos de Ciencia, Tecnología e Innovación y su Contribución a los Retos de País	APLICACIÓN DE TÉCNICAS MOLECULARES PARA EL ESTUDIO DE LA DEGRADACIÓN MICROBIANA DE ASFALTENOS Y LA BIORREMEDIACIÓN DE SUELOS CONTAMINADOS CON PETRÓLEO CRUDO PESADO	Masculino	234.865	0	1034.41	1269.28
2018	808	Convocatoria de Proyectos de Ciencia, Tecnología e Innovación y su Contribución a los Retos de País	PERSPECTIVAS DE LA IMPLEMENTACIÓN DE LA AGENDA 2030 Y SUS OBJETIVOS DE DESARROLLO SOSTENIBLE EN COLOMBIA A LA LUZ DEL ACUERDO DE PARÍS SOBRE CAMBIO CLIMÁTICO.	Femenino	304.688	0	175.892	480.58
2018	808	Convocatoria de Proyectos de Ciencia, Tecnología e Innovación y su Contribución a los Retos de País	DISEÑO DE UNA RED DE VALOR COMPETITIVA, DE CICLO CERRADO, PARA ORGANIZACIONES PRODUCTORAS DE BIENES Y SERVICIOS EN BOGOTÁ	Masculino	223.472	0	200.891	424.363
2018	808	Convocatoria de Proyectos de Ciencia, Tecnología e Innovación y su Contribución a los Retos de País	POSTCONFLICTO, AVIFAUNA Y BOSQUES: USO SOSTENIBLE Y TURISMO DE NATURALEZA COMO HERRAMIENTA PARA LA RECONSTRUCCIÓN DEL TEJIDO SOCIAL, SANTA ROSA (CAUCA)	Femenino	234.94	0	444.293	679.233
2018	808	Convocatoria de Proyectos de Ciencia, Tecnología e Innovación y su Contribución a los Retos de País	DESARROLLO DE UN PRODUCTO ALIMENTICIO INNOVADOR A PARTIR DE LA PLANTA CON POTENCIAL FUNCIONAL TROPAEOLUM MAJUS	Masculino	210.538	0	403.355	613.893
2018	808	Convocatoria de Proyectos de Ciencia, Tecnología e Innovación y su Contribución a los Retos de País	CONSTRUCCIÓN DE UNA HERRAMIENTA PARA EVALUAR LA VULNERABILIDAD ECOLÓGICA FRENTE AL CAMBIO CLIMÁTICO Y LA ALTERACIÓN DEL HÁBITAT EN LA ORINOQUÍA COLOMBIANA	Masculino	338.351	0	342.94	681.291
2018	808	Convocatoria de Proyectos de Ciencia, Tecnología e Innovación y su Contribución a los Retos de País	LA JIGRAPUCHA DE LA CONSERVACIÓN: TEJIENDO VÍNCULOS CULTURALES PARA LA CONSERVACIÓN DE LA AGROBIODIVERSIDAD EN EL RESGUARDO INDÍGENA DE PURACÉ, DEPARTAMENTO DEL CAUCA	Masculino	338.73	0	164.67	503.4
2018	808	Convocatoria de Proyectos de Ciencia, Tecnología e Innovación y su Contribución a los Retos de País	ADAPTACIÓN DE LA VEGETACIÓN AL CAMBIO CLIMÁTICO Y AL FUEGO EN TIERRAS BAJAS DE LA ORINOQUIA	Masculino	339.1	0	246.623	585.723
2018	808	Convocatoria de Proyectos de Ciencia, Tecnología e Innovación y su Contribución a los Retos de País	PRECIPITACIÓN DE CARBONATOS INDUCIDA POR MICROORGANISMOS NATIVOS DE COLOMBIA: SU APROVECHAMIENTO Y VALORACIÓN EN BIOMATERIALES Y EN LA REMEDIACIÓN DE ELEMENTOS TÓXICOS	Femenino	339.806	0	363.134	702.939
2018	808	Convocatoria de Proyectos de Ciencia, Tecnología e Innovación y su Contribución a los Retos de País	IDENTIFICACIÓN DE GENES PROMOTORES DE FLORACIÓN EN ORQUÍDEAS Y ALSTROEMERIAS COLOMBIANAS PARA EL DESARROLLO DE LA FLORICULTURA EN EL ORIENTE ANTIOQUEÑO	Masculino	234.949	0	220	454.949
2018	808	Convocatoria de Proyectos de Ciencia, Tecnología e Innovación y su Contribución a los Retos de País	TRAYECTORIAS DE SISTEMAS SOCIOECOLÓGICOS Y SUS DETERMINANTES EN CUENCAS ESTRATÉGICAS EN UN CONTEXTO DE CAMBIO AMBIENTAL.	Femenino	234.951	0	240.145	475.096
2018	808	Convocatoria de Proyectos de Ciencia, Tecnología e Innovación y su Contribución a los Retos de País	RETOS DE LA CONSERVACIÓN CON GENTE: MODOS DE VIDA SOSTENIBLES Y GOBERNANZA DEL AGUA LOCAL	Masculino	281.547	0	188.381	469.928
2018	808	Convocatoria de Proyectos de Ciencia, Tecnología e Innovación y su Contribución a los Retos de País	DISCOVERY OF NATURAL PRODUCTS FROM ENDOSYMBIONT MICROORGANISMS ISOLATED FROM OCTOCORALS AND SPONGES WITH POTENTIAL USES AS ANTI-INFLAMMATORY, ANTIOXIDANT AND SUNSCREEN AGENTS	Femenino	231.781	0	234.472	466.254
2018	808	Convocatoria de Proyectos de Ciencia, Tecnología e Innovación y su Contribución a los Retos de País	IDENTIFICACIÓN DE LA ACTIVIDAD INSECTICIDA Y/O REPELENTE DE XENOBIÓTICOS MEDIANTE BIOENSAYOS Y RESPUESTAS ELECTROANTENOGRÁFICAS EN RHODNIUS PROLIXUS Y TRIATOMA DIMIDIATA VECTORES DEL MAL DE CHAGAS	Masculino	234.137	0	1065.89	1300.03
2018	808	Convocatoria de Proyectos de Ciencia, Tecnología e Innovación y su Contribución a los Retos de País	OPTIMIZACIÓN DE UNA CELDA FOTOELECTROCATALÍTICA PARA LA DEGRADACIÓN DE CONTAMINANTES PERSISTENTES BASADO EN MODELOS FISICOQUÍMICOS: APLICACIÓN A COLORANTES EN AGUAS RESIDUALES	Masculino	339.578	0	433.594	773.172
2018	808	Convocatoria de Proyectos de Ciencia, Tecnología e Innovación y su Contribución a los Retos de País	EVALUACIÓN DE SERVICIOS ECOSISTÉMICOS Y SU RELACIÓN CON PERFILES SOCIOECONÓMICOS DE LAS FINCAS INCLUIDAS EN UN PROGRAMA DE COMPENSACIÓN FORESTAL EN LA CUENCA TUCUY, DEPARTAMENTO DEL CESAR, COLOMBIA	Masculino	339.783	0	247.81	587.593
2018	808	Convocatoria de Proyectos de Ciencia, Tecnología e Innovación y su Contribución a los Retos de País	REMOCIÓN DE ANTIBIÓTICOS MEDIANTE LA BIOMASA RESIDUAL DE MICROALGAS DESPUÉS DE EXTRACCIÓN DE LÍPIDOS	Femenino	239.343	0	198.29	437.633
2018	808	Convocatoria de Proyectos de Ciencia, Tecnología e Innovación y su Contribución a los Retos de País	INFLUENCIA DE LA DIETA SOBRE LAS CARACTERÍSTICAS TOXINOLÓGICAS Y TOXICOLÓGICAS DE DIFERENTES POBLACIONES COLOMBIANAS DE PHONEUTRIA BOLIVIENSIS (ARANE: CTENIDAE): APLICACIÓN DE VARIAS LÍNEAS DE EVIDENCIA PARA EL MANEJO DE ARTRÓPODOS VENENOSOS DE IMPORTANCI	Femenino	234.951	0	485.974	720.925
2018	808	Convocatoria de Proyectos de Ciencia, Tecnología e Innovación y su Contribución a los Retos de País	ESTRATEGIAS BIOTECNOLÓGICAS PARA LA REHABILITACIÓN DE SUELOS MINEROS EN LA REGIÓN DEL CARIBE SECO COLOMBIANO: EXAMINANDO SISTEMAS PRODUCTIVOS CON ESPECIES AROMÁTICAS EN MICROCOSMOS	Femenino	339.336	0	218.18	557.516
2018	808	Convocatoria de Proyectos de Ciencia, Tecnología e Innovación y su Contribución a los Retos de País	ESTRATEGIAS SOCIOCULTURALES Y AMBIENTALES PARA EL FOMENTO DEL ECO-TURISMO COMUNITARIO EN EL MUNICIPIO DE FLORENCIA CAQUETÁ	Masculino	234.33	0	172.559	406.889
2018	808	Convocatoria de Proyectos de Ciencia, Tecnología e Innovación y su Contribución a los Retos de País	RE-EVALUACIÓN DE LA DIVERSIDAD DE ESPECIES DEL GÉNERO DE CORAL POCILLOPORA EN ARRECIFES DEL PACÍFICO COLOMBIANO	Masculino	229.542	0	225.118	454.66
2018	808	Convocatoria de Proyectos de Ciencia, Tecnología e Innovación y su Contribución a los Retos de País	BIODIVERSIDAD Y ECOLOGÍA DE PECES HERBÍVOROS EN LOS MARES COLOMBIANOS: INFLUENCIA ANTRÓPICA Y PERSPECTIVAS DE CONSERVACIÓN ANTE EL CAMBIO CLIMÁTICO	Masculino	337.951	0	379.541	717.492
2018	808	Convocatoria de Proyectos de Ciencia, Tecnología e Innovación y su Contribución a los Retos de País	DESARROLLO DE LA TECNOLOGÍA PARA LA PRODUCCIÓN DE JUVENILES DE LA ALMEJA ESTUARINA POLYMESODA ARCTATA (DESHAYES, 1854) CON FINES DE REPOBLACIÓN Y USO SOSTENIBLE	Masculino	234.877	0	264.515	499.392
2018	808	Convocatoria de Proyectos de Ciencia, Tecnología e Innovación y su Contribución a los Retos de País	EVALUACIÓN DE SUSTANCIAS ACTIVAS DE MICROORGANISMOS MARINOS PARA LA FORMULACIÓN DE AGENTES ANTISÉPTICOS	Femenino	242	0	208	450
2018	808	Convocatoria de Proyectos de Ciencia, Tecnología e Innovación y su Contribución a los Retos de País	RECUPERACIÓN DE ELEMENTOS DE TIERRAS RARAS A PARTIR DE MINERALES PRESENTES EN LAS ARENAS NEGRAS, RESIDUO DE LA EXPLOTACIÓN MINERA DE ORO ALUVIAL EN EL BAGRE-ANTIOQUIA	Femenino	350	0	375.44	725.44
2018	808	Convocatoria de Proyectos de Ciencia, Tecnología e Innovación y su Contribución a los Retos de País	PRODUCCIÓN DE MATERIALES GRAFÉNICOS A PARTIR DE LA REVALORIZACIÓN DEL CARBÓN Y BIOMASAS RESIDUALES A TRAVÉS DE PROCESOS DE BIORREFINACIÓN SUSTENTABLES	Masculino	312.919	0	512.53	825.449
2018	808	Convocatoria de Proyectos de Ciencia, Tecnología e Innovación y su Contribución a los Retos de País	MEJORAMIENTO DE LA RESILIENCIA DE REDES ELÉCTRICAS CONECTADAS A LA RED Y AISLADAS A PARTIR DE LA INTEGRACIÓN DE APLICACIONES ENERGÉTICAS Y ALMACENAMIENTO DE ENERGÍA	Masculino	327.978	0	961.56	1289.54
2018	808	Convocatoria de Proyectos de Ciencia, Tecnología e Innovación y su Contribución a los Retos de País	MERCADOS INTRADIARIOS: ESTUDIO DE UN MECANISMO EFICIENTE PARA LA PENETRACIÓN DE FUENTES NO CONVENCIONALES DE ENERGÍA EN COLOMBIA	Masculino	241.123	0	287.632	528.755
2019	842	Convocatoria para Presentar Programas de Investigación en Temáticas	ATENCIÓN DE NIÑOS CONTACTO DE PACIENTES CON TUBERCULOSIS PUL-MONAR: CONTRIBUCIÓN A LA ACTUALIZACIÓN DE LOS LINEAMIENTOS NACIO-NALES A PARTIR DE LA EVIDENCIA INTERNACIONAL DISPONIBLE Y DE LA GE-NERACIÓN DE NUEVA EVIDENCIA LOCAL	Masculino	1972.76	0	858.03	2830.79
2019	842	Convocatoria para Presentar Programas de Investigación en Temáticas	DELFOS: PROGRAMA PARA EL DIAGNÓSTICO, ENTRENAMIENTO, LOGÍSTICA, FORMACIÓN, ORGANIZACIÓN Y SEGUIMIENTO DE PACIENTES CON CARDIOPATÍAS CONGÉNITAS	Masculino	1898.03	0	1720.58	3618.61
2019	842	Convocatoria para Presentar Programas de Investigación en Temáticas	FORTALECIMIENTO DE CAPACIDADES DE PREVENCIÓN, DETECCIÓN, DIAGNÓSTICO, TRATAMIENTO Y SEGUIMIENTO DE LOS CASOS DE DENGUE, BASADO EN LA COMUNIDAD, EN MUNICIPIOS DEL EJE BANANERO (TURBO, APARTADÓ, CAREPA Y CHIGORODÓ) QUE EXHIBEN ALTAS TASAS DE MORBIMORTALIDAD. URABÁ 2020-2022	Femenino	1993	0	1502.38	3495.38
2019	842	Convocatoria para Presentar Programas de Investigación en Temáticas	MODELOS DE EXPOSICIÓN HUMANA A LA CONTAMINACIÓN ATMOSFÉRICA EN ÁREAS URBANAS COMO HERRAMIENTA DE TOMA DE DECISIONES (EXPOSURE TO POLLUTANTS REGIONAL RESEARCH EXPOR2)	Femenino	1635.19	0	1655.05	3290.24
2019	842	Convocatoria para Presentar Programas de Investigación en Temáticas	UTILIZACIÓN DE MARCADORES GENÉTICOS, INMUNOLÓGICOS, FACTORES REPRODUCTIVOS, ANTROPOMÉTRICOS Y LA DENSIDAD MAMOGRÁFICA PARA EL DESARROLLO DE MODELOS DE PREDICCIÓN DEL RIESGO CON EL FIN DE MEJORAR LA DETECCIÓN TEMPRANA Y LA SOBREVIDA DE CÁNCER DE SENO EN MUJERES COLOMBIANAS	Femenino	1995.24	0	1502.38	3497.61
2019	842	Convocatoria para Presentar Programas de Investigación en Temáticas	PROGRAMA DE INVESTIGACIÓN EN SALUD AMBIENTAL PARA COLOMBIA	Masculino	1971.24	0	3076.58	5047.82
2019	844	Convocatoria Pacto para la Generación de Nuevo Conocimiento a Través de Proyectos de Investigación Científica en Ciencias Médicas y de la Salud	CARACTERIZACIÓN MORFOLÓGICA, TIPIFICACIÓN MOLECULAR, Y EVALUACIÓN DE LA EXPRESIÓN DE GENES INVOLUCRADOS EN LA RESISTENCIA Y PRODUCCIÓN DE PROTEÍNAS ALERGÉNICAS DE ESPECIES DE ASPERGILLUS AISLADOS DE AMBIENTALES INTRAHOSPITALARIOS Y EXTRAHOSPITALARIOS DEL ÁREA METROPOLITANA DEL VALLE DE ABURR	Masculino	349.746	0	209.296	559.042
2019	844	Convocatoria Pacto para la Generación de Nuevo Conocimiento a Través de Proyectos de Investigación Científica en Ciencias Médicas y de la Salud	DISEÑO PARTICIPATIVO CON ENFOQUE INTERCULTURAL DE LA RUTA INTEGRAL DE ATENCION EN SALUD DE LAS VIOLENCIAS DE GENERO CON ÉNFASIS EN VIOLENCIA DE PAREJA PARA LAS MUJERES INDIGENAS DEL PUEBLO NASA DE LOS RESGUARDOS YAQUIVA, SAN ANDRES Y LA GAITANA EN TIERRADENTRO UBICADA EN EL DEPARTAMENTO DEL CAUCA	Masculino	334.119	0	213.935	548.054
2019	844	Convocatoria Pacto para la Generación de Nuevo Conocimiento a Través de Proyectos de Investigación Científica en Ciencias Médicas y de la Salud	DISEÑO DE UNA TERAPIA COMBINADA PARA EL TRATAMIENTO DE LA ENFERMEDAD DE ALZHEIMER FAMILIAR CON MUTACIÓN EN LA PRESENILINA 1	Masculino	349.409	0	556	905.409
2019	844	Convocatoria Pacto para la Generación de Nuevo Conocimiento a Través de Proyectos de Investigación Científica en Ciencias Médicas y de la Salud	DESARROLLO DE UN BIOCOMPUESTO POLIMÉRICO ACTIVO CON PROPIEDADES ELECTROMECÁNICAS PARA INTERVENIR ALTERACIONES DE CONTRACTIBILIDAD CARDIACA DERIVADAS DE ZONAS ISQUÉMICAS: EVALUACIÓN ESTRUCTURAL Y FUNCIONAL EN MODELOS IN VITRO Y EX VIVO	Masculino	349.999	0	438.601	788.601
2019	844	Convocatoria Pacto para la Generación de Nuevo Conocimiento a Través de Proyectos de Investigación Científica en Ciencias Médicas y de la Salud	AGENTES CAUSANTES DEL CRECIMIENTO DE CIANOBACTERIAS PRODUCTORAS DE TOXINAS EN EMBALSES DE AGUA DE CONSUMO Y PESCA	Femenino	334.129	0	314.443	648.572
2019	844	Convocatoria Pacto para la Generación de Nuevo Conocimiento a Través de Proyectos de Investigación Científica en Ciencias Médicas y de la Salud	ESTRÉS ALOSTÁTICO COMO BIOMARCADOR EN LA PREDICCIÓN DE DESENLACES EN SALUD MENTAL Y CARDIOMETABÓLICA, EN REGIONES GEOGRÁFICAS DE COLOMBIA AFECTADAS POR EL CONFLICTO ARMADO	Femenino	345.943	0	461.514	807.457
2019	844	Convocatoria Pacto para la Generación de Nuevo Conocimiento a Través de Proyectos de Investigación Científica en Ciencias Médicas y de la Salud	EFECTO DE COMPUESTOS FARMACÉUTICAMENTE ACTIVOS DETECTADOS EN EL CULTIVO DE LECHUGA (AGUA DE RIEGO Y PRODUCTO DE CONSUMO) SOBRE LA ACTIVIDAD METABÓLICA CELULAR Y DETECCIÓN DE MICROORGANISMOS PATÓGENOS ASOCIADOS AL CULTIVO. PERSPECTIVA DEL RIESGO PARA LA SALUD HUMANA Y POSIBLES SOLUCIONES	Masculino	349.33	0	450.921	800.251
2019	844	Convocatoria Pacto para la Generación de Nuevo Conocimiento a Través de Proyectos de Investigación Científica en Ciencias Médicas y de la Salud	ESTUDIO DE LA TRIPLE ASOCIACIÓN ANGIOTENSINA-(1-9)- ANGIOTENSINA-(1-7)-SOLUCIÓN CARDIOPLÉJICA COMO ESTRATEGIA CARDIOPROTECTORA FRENTE AL DAÑO POR ISQUEMIA/REPERFUSIÓN	Femenino	349.382	0	426.51	775.892
2019	844	Convocatoria Pacto para la Generación de Nuevo Conocimiento a Través de Proyectos de Investigación Científica en Ciencias Médicas y de la Salud	NUEVOS SISTEMAS ANTIMICROBIANOS Y DE PENETRACIÓN CELULAR: MOLÉCULAS CON ACTIVIDAD DE MEMBRANA A PARTIR DE BIBLIOTECAS CRIBADAS EN SISTEMAS DE ALTO RENDIMIENTO ON A CHIP	Masculino	309.225	0	543.594	852.819
2019	844	Convocatoria Pacto para la Generación de Nuevo Conocimiento a Través de Proyectos de Investigación Científica en Ciencias Médicas y de la Salud	DESARROLLO DE UN SISTEMA DE HIPERTERMIA A FRECUENCIA DE MICROONDAS PARA EL TRATAMIENTO DE CÁNCER DE MAMA CON MONITOREO DE TEMPERATURA	Masculino	349.988	0	870.693	1220.68
2019	844	Convocatoria Pacto para la Generación de Nuevo Conocimiento a Través de Proyectos de Investigación Científica en Ciencias Médicas y de la Salud	PREDICCIÓN DE LA REHOSPITALIZACIÓN EN ADULTOS CON TRASTORNO AFECTIVO BIPOLAR, USANDO APRENDIZAJE DE MÁQUINAS Y OTRAS TÉCNICAS DE INTELIGENCIA ARTIFICIAL	Masculino	343.039	0	184.572	527.611
2019	844	Convocatoria Pacto para la Generación de Nuevo Conocimiento a Través de Proyectos de Investigación Científica en Ciencias Médicas y de la Salud	IDENTIFICACIÓN Y CARACTERIZACIÓN DE LAS PROTEÍNAS DEL FLUIDO SEMINAL DEL VECTOR DEL DENGUE (AEDES AEGYPTI) NECESARIAS PARA LA REPRODUCCIÓN, COMO BLANCOS POTENCIALES PARA EL CONTROL DE LAS POBLACIONES DE MOSQUITOS EN COLOMBIA	Masculino	337.615	0	285.773	623.387
2019	844	Convocatoria Pacto para la Generación de Nuevo Conocimiento a Través de Proyectos de Investigación Científica en Ciencias Médicas y de la Salud	DISEÑO Y OBTENCIÓN DE NUEVOS AGENTES ANTIBACTERIANOS BASADOS EN DENDRÍMEROS PÉPTIDO-RESORCINARENO: UNA ALTERNATIVA PARA COMBATIR LA RESISTENCIA BACTERIANA	Masculino	349.965	0	204.331	554.296
2019	844	Convocatoria Pacto para la Generación de Nuevo Conocimiento a Través de Proyectos de Investigación Científica en Ciencias Médicas y de la Salud	NANOFORMULADOS DE NEEM (AZADIRACHTA INDICA) EN LA LUCHA ANTIVECTORIAL PARA LA PREVENCIÓN DE LA MALARIA Y EL DENGUE	Masculino	349.97	0	212.096	562.066
2019	844	Convocatoria Pacto para la Generación de Nuevo Conocimiento a Través de Proyectos de Investigación Científica en Ciencias Médicas y de la Salud	EDAD VASCULAR Y “ENVEJECIMIENTO DE ORIGEN INFLAMATORIO” EN PACIENTES CON ARTRITIS REUMATOIDE COMPARADOS CON POBLACIÓN DE REFERENCIA SIN ARTRITIS REUMATOIDE	Femenino	329.845	0	261.101	590.945
2019	844	Convocatoria Pacto para la Generación de Nuevo Conocimiento a Través de Proyectos de Investigación Científica en Ciencias Médicas y de la Salud	LESIÓN DE CARDIOMIOCITOS INDUCIDA POR DOXORRUBICINA: EXPRESIÓN DE MICRORNAS E INFLUENCIA DE VESÍCULAS EXTRACELULARES TIPO EXOSOMA DERIVADAS DE CÉLULAS DE CÁNCER DE SENO	Masculino	349.889	0	786.097	1135.99
2019	844	Convocatoria Pacto para la Generación de Nuevo Conocimiento a Través de Proyectos de Investigación Científica en Ciencias Médicas y de la Salud	DESARROLLO DE UNA HERRAMIENTA DE SEGUIMIENTO DE AGUJA Y LOCALIZACIÓN DE NERVIOS EN ECOGRAFÍA PARA LA PRÁCTICA DE ANESTESIA REGIONAL: APLICACIÓN AL TRATAMIENTO DE DOLOR AGUDO TRAUMÁTICO Y PREVENCIÓN DEL DOLOR NEUROPÁTICO CRÓNICO	Masculino	344.75	0	479.586	824.336
2019	844	Convocatoria Pacto para la Generación de Nuevo Conocimiento a Través de Proyectos de Investigación Científica en Ciencias Médicas y de la Salud	EXPOSICIÓN A CONTAMINANTES ATMOSFÉRICOS Y SU RELACIÓN CON LA SALUD DE LOS USUARIOS EN MICROAMBIENTES DE TRANSPORTE MOTORIZADO Y NO MOTORIZADO EN BOGOTÁ	Masculino	341.353	0	215.51	556.862
2019	844	Convocatoria Pacto para la Generación de Nuevo Conocimiento a Través de Proyectos de Investigación Científica en Ciencias Médicas y de la Salud	OBTENCIÓN DE UN PROTOTIPO PEPTÍDICO PROMISORIO PARA EL DESA-RROLLO DE UN MEDICAMENTO DE AMPLIO ESPECTRO PARA EL TRATA-MIENTO DEL CÁNCER DE COLON, CUELLO UTERINO Y PRÓSTATA	Masculino	346.475	0	259.138	605.612
2019	844	Convocatoria Pacto para la Generación de Nuevo Conocimiento a Través de Proyectos de Investigación Científica en Ciencias Médicas y de la Salud	METABOLÓMICA PARA EL DIAGNÓSTICO TEMPRANO DE CÁN-CER DE PRÓSTATA A TRAVÉS DE LA IDENTIFICACIÓN DE BIO-MARCADORES	Femenino	349.935	0	256.332	606.267
2019	844	Convocatoria Pacto para la Generación de Nuevo Conocimiento a Través de Proyectos de Investigación Científica en Ciencias Médicas y de la Salud	TENDENCIAS DE MORTALIDAD (1992-2017) POR INCIDENTE VIAL EN COLOMBIA SEGÚN ACTORES DE LA VÍA: INEQUIDADES EDUCATIVAS, DESIGUALDADES RURALES/URBANAS, CARGA DIFERENCIAL SOBRE LA ESPERANZA DE VIDA, Y EVALUACIÓN RETROSPECTIVA DE POLÍTICAS PÚBLICAS EN CIUDADES	Masculino	339.568	0	229.767	569.335
2019	844	Convocatoria Pacto para la Generación de Nuevo Conocimiento a Través de Proyectos de Investigación Científica en Ciencias Médicas y de la Salud	DESARROLLO DE UN SISTEMA AUTOMÁTICO DE ANÁLISIS DE VOLUMETRÍA CEREBRAL COMO APOYO EN LA EVALUACIÓN CLÍNICA DE RECIÉN NACIDOS CON ASFIXIA PERINATAL	Femenino	349.551	0	421.699	771.25
2019	844	Convocatoria Pacto para la Generación de Nuevo Conocimiento a Través de Proyectos de Investigación Científica en Ciencias Médicas y de la Salud	EFECTO DEL USO DE INHIBIDORES DE INTEGRASA EN LA RECONSTITUCIÓN VIROLÓGICA E INMUNOLÓGICA DE PACIENTES CON INFECCIÓN POR EL VIH	Femenino	332.221	0	236.644	568.864
2019	844	Convocatoria Pacto para la Generación de Nuevo Conocimiento a Través de Proyectos de Investigación Científica en Ciencias Médicas y de la Salud	EVALUACIÓN CONDUCTUAL Y NEUROBIOLÓGICA DEL ESTRÉS SOCIAL TEMPRANO COMO MODULADOR DE LA INTERACCIÓN ENTRE NICOTINA Y REFUERZO SOCIAL EN RATAS ADOLESCENTES	Femenino	350	0	221.473	571.473
2019	844	Convocatoria Pacto para la Generación de Nuevo Conocimiento a Través de Proyectos de Investigación Científica en Ciencias Médicas y de la Salud	PERFIL METABOLÓMICO URINARIO ASOCIADO A DAÑO RENAL EN UNA COHORTE DE PACIENTES COLOMBIANOS CON LUPUS ERITEMATOSO SISTÉMICO	Masculino	325.366	0	312.862	638.227
2019	844	Convocatoria Pacto para la Generación de Nuevo Conocimiento a Través de Proyectos de Investigación Científica en Ciencias Médicas y de la Salud	PERCEPCIONES CIUDADANAS SOBRE TECNOLOGÍAS Y SERVICIOS A SER CUBIERTOS CON RECURSOS PÚBLICOS DEL SISTEMA DE SALUD, Y ROL DE LA EVIDENCIA EN SU MODIFICACIÓN	Femenino	347.932	0	230.543	578.474
2019	844	Convocatoria Pacto para la Generación de Nuevo Conocimiento a Través de Proyectos de Investigación Científica en Ciencias Médicas y de la Salud	EFECTIVIDAD DE UNA INTERVENCIÓN EN SALUD PÚBLICA, PARA LA PRE-VENCIÓN DEL RETRASO EN TALLA DE LA POBLACIÓN MENOR DE UN AÑO, DE UN ÁREA URBANA DEL DISTRITO ESPECIAL DE BARRANQUILLA	Femenino	348.263	0	275.142	623.405
2019	844	Convocatoria Pacto para la Generación de Nuevo Conocimiento a Través de Proyectos de Investigación Científica en Ciencias Médicas y de la Salud	CARACTERIZACIÓN DE EXOSOMAS EN GESTANTES Y NO GESTANTES CON COINFECCIÓN MALARIA-GEOHELMINTIASIS Y SU EFECTO INMUNOMODULADOR EN PLACENTA Y SANGRE PERIFÉRICA	Masculino	349.97	0	290.718	640.688
2019	844	Convocatoria Pacto para la Generación de Nuevo Conocimiento a Través de Proyectos de Investigación Científica en Ciencias Médicas y de la Salud	DESARROLLO DE PÉPTIDOS ANTIMICROBIANOS A PARTIR DE PÉPTIDOS DE DEFENSA DEL HOSPEDERO (HDPS) DE COLEÓPTEROS DE LA FAMILIA SCARABAEIDAE Y SU EVALUACIÓN FRENTE A MICROORGANISMOS CAUSANTES DE INFECCIONES ASOCIADAS A LA ATENCIÓN EN SALUD	Femenino	350	0	205.222	555.222
2019	844	Convocatoria Pacto para la Generación de Nuevo Conocimiento a Través de Proyectos de Investigación Científica en Ciencias Médicas y de la Salud	ECOLOGÍA AUTOINMUNE	Femenino	349.813	0	266.501	616.314
2019	844	Convocatoria Pacto para la Generación de Nuevo Conocimiento a Través de Proyectos de Investigación Científica en Ciencias Médicas y de la Salud	PERCEPCIÓN SOCIAL DEL RIESGO Y ESTRATEGIAS DE REDUCCIÓN DEL RIESGO FRENTE AL CONSUMO COLECTIVO DE ALCOHOL EN JÓVENES UNIVERSITARIOS	Femenino	315.672	0	253.44	569.113
2019	844	Convocatoria Pacto para la Generación de Nuevo Conocimiento a Través de Proyectos de Investigación Científica en Ciencias Médicas y de la Salud	DISEÑO DE UN CONSORCIO PROBIÓTICO A PARTIR DE MICROBIOTA INTESTINAL COLOMBIANA CON CAPACIDAD DE REDUCCIÓN DE FACTORES DE RIESGO DE ENFERMEDADES CRÓNICAS NO TRANSMISIBLES	Masculino	348.179	0	162.358	510.538
2019	844	Convocatoria Pacto para la Generación de Nuevo Conocimiento a Través de Proyectos de Investigación Científica en Ciencias Médicas y de la Salud	REPOSITORIO PARA LA VIGILANCIA DE FACTORES DE RIESGO DE ENFERMEDADES CRÓNICAS EN COLOMBIA, EL CARIBE Y LAS AMÉRICAS	Femenino	226.444	0	273.702	500.146
2019	844	Convocatoria Pacto para la Generación de Nuevo Conocimiento a Través de Proyectos de Investigación Científica en Ciencias Médicas y de la Salud	DETECCIÓN DEL CÁNCER DE PRÓSTATA A TRAVÉS DE LA IDENTIFICACIÓN DE BIOMARCADORES Y USO DE MÉTODOS INSTRUMENTALES PARA EL DIAGNÓSTICO TEMPRANO DE LA ENFERMEDAD	Masculino	349.998	0	402.438	752.436
2019	844	Convocatoria Pacto para la Generación de Nuevo Conocimiento a Través de Proyectos de Investigación Científica en Ciencias Médicas y de la Salud	NANOPARTÍCULAS POLIMÉRICAS CONJUGADAS CON MANOSA Y LECTI-NAS PARA LA ENCAPSULACIÓN DE INHIBIDORES SELECTIVOS DE LAS JANUS QUINASAS DIRIGIDAS HACIA MONOCITOS PARA EL TRATAMIEN-TO ALTERNATIVO DE AUTOINMUNIDADES	Masculino	349.121	0	465.698	814.819
2019	844	Convocatoria Pacto para la Generación de Nuevo Conocimiento a Través de Proyectos de Investigación Científica en Ciencias Médicas y de la Salud	MICROENCAPSULACIÓN DE FRUTAS COLOMBIANAS (UCHUVA Y GULUPA): ESTRATEGIA PARA MEJORAR LA BIOACCESIBILIDAD IN VITRO DE SUS COMPUESTOS BIOACTIVOS Y SU EFECTO SOBRE MARCADORES DE RIESGO PARA ENFERMEDADES CRÓNICAS NO TRANSMISIBLES	Femenino	349.993	0	251.775	601.768
2019	844	Convocatoria Pacto para la Generación de Nuevo Conocimiento a Través de Proyectos de Investigación Científica en Ciencias Médicas y de la Salud	DETECCIÓN DE VIRUS DENGUE Y OTROS ARBOVIRUS EN DONANTES DE SANGRE EN COLOMBIA: PREVALENCIA DE LA INFECCIÓN Y CARACTERI-ZACIÓN GENÓMICA DE CEPAS VIRALES AISLADAS	Femenino	349.973	0	583.537	933.51
2019	844	Convocatoria Pacto para la Generación de Nuevo Conocimiento a Través de Proyectos de Investigación Científica en Ciencias Médicas y de la Salud	FACTORES DE RIESGO BIOLÓGICOS Y SOCIO-DEMOGRÁFICOS PARA LA TRANSMISIÓN DE DENGUE Y OTRAS ARBOVIROSIS, ASOCIADOS A LA PRESENCIA DE AEDES ALBOPICTUS EN ALGUNOS MUNICIPIOS DEL DEPARTAMENTO DEL CAUCA, COLOMBIA	Masculino	349.966	0	490.715	840.682
2019	844	Convocatoria Pacto para la Generación de Nuevo Conocimiento a Través de Proyectos de Investigación Científica en Ciencias Médicas y de la Salud	MICROBIOMA PULMONAR Y SU CORRELACIÓN DIAGNÓSTICA CON EL CULTIVO, Y LA REACCIÓN EN CADENA DE POLIMERASA (PCR) A PARTIR DE MUESTRAS DE LAVADO BRONCOALVEOLAR DE PACIENTES CON NEUMONÍA GRAVE ADQUIRIDA EN LA COMUNIDAD QUE INGRE-SAN A UNIDADES DE CUIDADOS INTENSIVOS	Masculino	349.615	0	535.391	885.006
2019	844	Convocatoria Pacto para la Generación de Nuevo Conocimiento a Través de Proyectos de Investigación Científica en Ciencias Médicas y de la Salud	FIRMA INMUNOLÓGICA DEL CÁNCER DE MAMA LUMINAL B Y SU ASOCIACIÓN CON SU COMPORTAMIENTO CLÍNICO – FIRMA	Femenino	348.964	0	1182.15	1531.11
2019	844	Convocatoria Pacto para la Generación de Nuevo Conocimiento a Través de Proyectos de Investigación Científica en Ciencias Médicas y de la Salud	EVALUACIÓN DE TERAPIAS GÉNICAS PARA EL TRATAMIENTO DE LA ENFERMEDAD DE PARKINSON EMPLEANDO VEHÍCULOS NANOESTRUCTURADOS Y CRISPR/CAS9	Femenino	335.758	0	514.466	850.224
2019	844	Convocatoria Pacto para la Generación de Nuevo Conocimiento a Través de Proyectos de Investigación Científica en Ciencias Médicas y de la Salud	ESTRATIFICACIÓN ESPACIAL DEL DENGUE BASADO EN LA IDENTIFICACIÓN DE FACTORES DE RIESGO: UN ENSAYO PILOTO EN EL DEPARTAMENTO DEL CAUCA	Femenino	345.336	0	289.316	634.652
2019	844	Convocatoria Pacto para la Generación de Nuevo Conocimiento a Través de Proyectos de Investigación Científica en Ciencias Médicas y de la Salud	DENGUE: DISFUNCIÓN ENDOTELIAL - NUEVO GIRO QUE URGE EN EL ENFOQUE FISIOPATOLÓGICO PARA ENTENDER LA ENFERMEDAD	Masculino	349.999	0	955.36	1305.36
2019	844	Convocatoria Pacto para la Generación de Nuevo Conocimiento a Través de Proyectos de Investigación Científica en Ciencias Médicas y de la Salud	DESARROLLO DE UN MODELO DE EPITELIO ASOCIADO A FOLÍCULO (FAE) EN AMBIENTE HLA-B27 POSITIVO: UNA APROXIMACIÓN PARA EL ESTUDIO IN VITRO DE TRANSCITOSIS REVERSA DE SIGA EN LAS ESPONDILOARTRITIS	Femenino	349.973	0	710.66	1060.63
2019	844	Convocatoria Pacto para la Generación de Nuevo Conocimiento a Través de Proyectos de Investigación Científica en Ciencias Médicas y de la Salud	PAPEL DEL TROFOBLASTO EN LA MALARIA PLACENTARIA: TAMIZAJE E IDENTIFICACIÓN DE BLANCOS MOLECULARES PARA EL DIAGNÓSTICO DE LA INFECCIÓN Y DISFUNCIÓN PLACENTARIA.	Femenino	349.97	0	210.592	560.562
2019	844	Convocatoria Pacto para la Generación de Nuevo Conocimiento a Través de Proyectos de Investigación Científica en Ciencias Médicas y de la Salud	ANÁLISIS DE FACTORES DE RIESGO MOLECULARES Y PSICOSOCIALES PARA TRASTORNO DE ANSIEDAD GENERALIZADA Y ENDOFENOTIPOS RELACIONADOS EN UNA MUESTRA DE BOGOTÁ, COLOMBIA	Masculino	345.364	0	248.956	594.32
2019	844	Convocatoria Pacto para la Generación de Nuevo Conocimiento a Través de Proyectos de Investigación Científica en Ciencias Médicas y de la Salud	ESTABLECIMIENTO DEL MODELO GBA CON LA MUTACIÓN K198E DE PACIENTES CON PARKINSON EN ANTIOQUIA111584467799	Masculino	349.352	0	501	850.352
2019	844	Convocatoria Pacto para la Generación de Nuevo Conocimiento a Través de Proyectos de Investigación Científica en Ciencias Médicas y de la Salud	IDENTIFICACIÓN DE REACCIONES CONTROLADORAS EN UN MODELO COMPUTACIONAL MULTI-ÓMICO ASTROCITARIO DE LIPOTOXICIDAD IN-DUCIDA POR ÁCIDO PALMÍTICO	Femenino	125.6	0	943.717	1069.32
2019	844	Convocatoria Pacto para la Generación de Nuevo Conocimiento a Través de Proyectos de Investigación Científica en Ciencias Médicas y de la Salud	EVALUACIÓN DE LA CAPACIDAD ANTITUMORAL IN VITRO E IN VIVO DE EXTRACTOS BIOLÓGICOS OBTENIDOS DE LAS PLANTAS SACHA INCHI Y MORINGA OLEÍFERA EN CÁNCER GÁSTRICO.129984467289	Masculino	349.965	0	747.755	1097.72
2019	844	Convocatoria Pacto para la Generación de Nuevo Conocimiento a Través de Proyectos de Investigación Científica en Ciencias Médicas y de la Salud	EXPRESION DIFERENCIAL DE GENES EN MONOCITOS SLAN+/-TRATADOS O NO CON MICROPARTICULAS DE PACIENTES CON LUPUS ENTEMATOSO SISTÉMICO CON Y SIN NEFRITIS: UNA EVIDENCIA DE LA CAPACIDAD MODULADORA DE ESTAS VESICULAS EXTRACELULARES	Femenino	349.43	0	371.303	720.733
2019	844	Convocatoria Pacto para la Generación de Nuevo Conocimiento a Través de Proyectos de Investigación Científica en Ciencias Médicas y de la Salud	BIOSENSOR ELECTROQUÍMICO PARA MEDICIÓN DE IL-5 EN SUERO, UNA APROXIMACIÓN AL DIAGNÓSTICO DE LOS SÍNDROMES HIPER-EOSINOFÍLICO Y CHURG-STRAUSS	Masculino	349.97	0	257.716	607.686
2019	844	Convocatoria Pacto para la Generación de Nuevo Conocimiento a Través de Proyectos de Investigación Científica en Ciencias Médicas y de la Salud	CARACTERIZACIÓN HEMATOLÓGICA, BIOQUÍMICA Y MOLECULAR DE LA ANEMIA FALCIFORME Y DETECCIÓN DE HAPLOTIPOS CLÁSICOS MEDIANTE SECUENCIACIÓN DE ADN EN UN GRUPO DE MUESTRAS DE BOLÍVAR Y BOYACÁ, COLOMBIA.123084467082	Masculino	280.751	0	494.753	775.504
2019	844	Convocatoria Pacto para la Generación de Nuevo Conocimiento a Través de Proyectos de Investigación Científica en Ciencias Médicas y de la Salud	DESARROLLO DE ANDAMIOS BASADOS EN HIDROGELES POLIMÉRICOS COMO SOPORTE PARA CÉLULAS PRODUCTORAS DE INSULINA FUNCIONALES CON POTENCIAL APLICACIÓN PARA EL TRATAMIENTO DE DIABETES	Femenino	349.864	0	1247.51	1597.38
2019	844	Convocatoria Pacto para la Generación de Nuevo Conocimiento a Través de Proyectos de Investigación Científica en Ciencias Médicas y de la Salud	PÉPTIDOS DERIVADOS DE SERPIENTE COMO ESTRATEGIA TERAPÉUTI-CA EN EL TRATAMIENTO DEL CÁNCER DE SENO	Femenino	349.522	0	261.439	610.961
2019	844	Convocatoria Pacto para la Generación de Nuevo Conocimiento a Través de Proyectos de Investigación Científica en Ciencias Médicas y de la Salud	DESARROLLO DE APÓSITOS BIOACTIVOS DERIVADOS DE PROTEÍNAS DE SEDA OBTENIDA DE RESIDUOS SERÍCOLAS COLOMBIANOS PARA SU PO-SIBLE APLICACIÓN EN EL TRATAMIENTO DE ÚLCERAS HIPERTENSI-VAS/MARTORELL: EVALUACIÓN ESTRUCTURAL Y BIOLÓGICA IN VITRO	Femenino	349.633	0	400.76	750.393
2019	844	Convocatoria Pacto para la Generación de Nuevo Conocimiento a Través de Proyectos de Investigación Científica en Ciencias Médicas y de la Salud	CREACIÓN E IMPLEMENTACIÓN DE UN PROTOCOLO DE EVALUACIÓN DIAGNÓSTICA MULTICOMPONENTE EN PACIENTES CON TRASTORNO NEUROCOGNITIVO (TNC) MAYOR TIPO ALZHEIMER: UN ESTUDIO MULTIDISCIPLINAR MEDIANTE EL USO DE GEOMETRÍA FRACTAL EN IMÁGENES CEREBRALES	Masculino	238.649	0	321.993	560.642
2019	844	Convocatoria Pacto para la Generación de Nuevo Conocimiento a Través de Proyectos de Investigación Científica en Ciencias Médicas y de la Salud	SOFTWARE DE ANÁLISIS PARENQUIMATOSO DE IMÁGENES MAMOGRÁFICAS PARA LA ESTIMACIÓN DE RIESGO DE CÁNCER DE SENO	Masculino	270.8	0	770.606	1041.41
2019	844	Convocatoria Pacto para la Generación de Nuevo Conocimiento a Través de Proyectos de Investigación Científica en Ciencias Médicas y de la Salud	DESARROLLO DE IMPLANTES CARDIOVASCULARES DEGRADABLES DE MAGNESIO: EVALUACIONES IN VIVO	Femenino	349.184	0	498.414	847.598
2019	844	Convocatoria Pacto para la Generación de Nuevo Conocimiento a Través de Proyectos de Investigación Científica en Ciencias Médicas y de la Salud	MEJORAMIENTO EN LOS RESULTADOS DE TRATAMIENTOS DE CÁNCER SUPERFICIAL CON RADIOTERAPIA EXTERNA MEDIANTE LA IMPLEMENTACIÓN DE UN NUEVO MATERIAL BOLUS	Masculino	349.125	0	190	539.125
2019	844	Convocatoria Pacto para la Generación de Nuevo Conocimiento a Través de Proyectos de Investigación Científica en Ciencias Médicas y de la Salud	EVALUACIÓN DE LA CAPACIDAD ANTIFÚNGICA DE PÉPTIDOS SINTÉTICOS ANTIBACTERIANOS CONTRA AISLAMIENTOS CLÍNICOS DE LA LEVADURA EMERGENTE, MULTIRRESISTENTE CANDIDA AURIS RECUPERADOS EN COLOMBIA Y OTRAS ESPECIES DE CANDIDA DE IMPORTANCIA EN SALUD PÚBLICA.	Masculino	349.95	0	299.82	649.771
2019	844	Convocatoria Pacto para la Generación de Nuevo Conocimiento a Través de Proyectos de Investigación Científica en Ciencias Médicas y de la Salud	SÍNTESIS, CARACTERIZACIÓN Y EVALUACIÓN DE LA ACTIVIDAD BIOLÓGICA DE MATERIALES BIONANOHÍBRIDOS BASADOS EN SERRATIOPEPTIDASA	Masculino	348.664	0	530.064	878.728
2019	844	Convocatoria Pacto para la Generación de Nuevo Conocimiento a Través de Proyectos de Investigación Científica en Ciencias Médicas y de la Salud	METABOLÓMICA BASADA EN ESPECTROSCOPÍA PORRESONANCIA NUCLEAR MAGNÉTICA PARA ESTIMAR EL RIESGO DE RECURRENCIA DE EVENTOS Y MUERTEDE ORIGEN CARDIOVASCULAR POR INFARTO AGUDO DE MIOCARDIO BASADOS EN LA COHORTE TXT4HEART-COLOMBIA.	Masculino	349.773	0	268.664	618.438
2019	844	Convocatoria Pacto para la Generación de Nuevo Conocimiento a Través de Proyectos de Investigación Científica en Ciencias Médicas y de la Salud	IDENTIFICACIÓN DE POTENCIALES BIOMARCADORES DE EPILEPSIA RESISTENTE A LOS MEDICAMENTOS (ERM) EN TEJIDO CEREBRAL DE PACIENTES TRATADOS QUIRÚRGICAMENTE.SOCIALIZACIÓN	Masculino	349.94	0	1229.74	1579.68
2019	844	Convocatoria Pacto para la Generación de Nuevo Conocimiento a Través de Proyectos de Investigación Científica en Ciencias Médicas y de la Salud	CALIDAD DEL AGUA DE CONSUMO Y SU ASOCIACIÓN CON ACTIVIDADES ECONÓMICAS Y PRODUCTIVAS EN ÁREAS RURALES DE BOYACÁ.	Masculino	349.733	0	222.747	572.481
2019	844	Convocatoria Pacto para la Generación de Nuevo Conocimiento a Través de Proyectos de Investigación Científica en Ciencias Médicas y de la Salud	CAPACIDADES TERRITORIALES PARA CONTRIBUIR A LA GARANTÍA DEL DERECHO A LA SALUD EN CONTEXTOS INTERCULTURALES DEL CAUCA	Femenino	346.972	0	494.132	841.104
2019	844	Convocatoria Pacto para la Generación de Nuevo Conocimiento a Través de Proyectos de Investigación Científica en Ciencias Médicas y de la Salud	SALUD Y BIENESTAR MENTAL DE LA PERSONA MAYOR, EN CINCO CIUDADES DE COLOMBIA. AÑO 2020	Femenino	335.77	0	266.058	601.827
2019	844	Convocatoria Pacto para la Generación de Nuevo Conocimiento a Través de Proyectos de Investigación Científica en Ciencias Médicas y de la Salud	ENSAYO CLÍNICO ALEATORIZADO, ABIERTO, CONTROLADO. UTILIDAD DE LA RELACIÓN SFLT1/PLGF EN LA CLASIFICACIÓN, DIAGNÓSTICO Y CORRELACIÓN CON DESENLACES ADVERSOS MATERNOS Y NEONATALES EN MUJERES CON SOSPECHA DE PREECLAMPSIA.	Femenino	123.36	0	502.353	625.713
2019	844	Convocatoria Pacto para la Generación de Nuevo Conocimiento a Través de Proyectos de Investigación Científica en Ciencias Médicas y de la Salud	BIOPROSPECCIÓN DE OOMYCOTA Y HONGOS COMO BIOCONTROLADORES DE AEDESAEGYPTI. EN TRES ZONAS ENDÉMICAS Y EVALUACIÓN DE PROTOCOLOS PARA SUPRODUCCIÓN MASIVA EN FERMENTACIÓN LÍQUIDA MEDIANTE TANQUE AGITADO	Femenino	332.851	0	226.739	559.589
2019	844	Convocatoria Pacto para la Generación de Nuevo Conocimiento a Través de Proyectos de Investigación Científica en Ciencias Médicas y de la Salud	EFECTIVIDAD DE UNA ESTRATEGIA EDUCATIVA EN TUBERCULOSIS CON EL USO DE HERRAMIENTAS TIC EN UNA UNIDAD MÉDICA HOSPITALARIA ESPECIALIZADA EN LA CIUDAD DE BOGOTÁ	Femenino	173.862	0	153.25	327.112
2019	844	Convocatoria Pacto para la Generación de Nuevo Conocimiento a Través de Proyectos de Investigación Científica en Ciencias Médicas y de la Salud	EVALUACIÓN DEL EFECTO PROTECTOR DE UNA FORMULACIÓN BASADA EN RESVERATROL Y/O BENZODIACEPINA RO5- 3355 SOBRE LAS CÉLULAS ENDOTELIALES DE LA RETINA PARA SU POTENCIAL APLICACIÓN EN RETINOPATÍA DIABÉTICA	Femenino	349.977	0	318.083	668.06
2019	844	Convocatoria Pacto para la Generación de Nuevo Conocimiento a Través de Proyectos de Investigación Científica en Ciencias Médicas y de la Salud	DETERMINACIÓN TEMPRANA DEL RIESGO DE RECHAZO AGUDO A PARTIR DE LA DETECCIÓN EN SANGRE DE RNA MENSAJERO, EN PACIENTES TRASPLANTADOS DE RIÑÓN EN UNA INSTITUCIÓN DE SALUD DE CALI, COLOMBIA	Femenino	349.286	0	420.324	769.609
2019	844	Convocatoria Pacto para la Generación de Nuevo Conocimiento a Través de Proyectos de Investigación Científica en Ciencias Médicas y de la Salud	EVALUACIÓN DE PROCESO DEL PLAN DE INTERVENCIONES COMO MEDIDA DE PREVENCIÓN PARA EL CONTROL DE INFECCIONES EN ENFERMEDADES TRANSMITIDAS POR VÍA ÁREA CON ÉNFASIS EN TUBERCULOSIS EN INSTITUCIONES PRESTADORAS DE SERVICIOS DE SALUD EN CALI, 2018-2019	Femenino	279.917	0	234.906	514.822
2019	844	Convocatoria Pacto para la Generación de Nuevo Conocimiento a Través de Proyectos de Investigación Científica en Ciencias Médicas y de la Salud	EL EFECTO DE LA IMPLEMENTACIÓN DEL TRANSMICABLE EN ACTIVIDAD FÍSICA Y CONTAMINACIÓN DEL AIRE	Femenino	349.992	0	446.153	796.145
2019	844	Convocatoria Pacto para la Generación de Nuevo Conocimiento a Través de Proyectos de Investigación Científica en Ciencias Médicas y de la Salud	EL TROFOBLASTO COMO MODELO PREDICTIVO DE PROGRESIÓN TUMORAL	Femenino	349.335	0	209.939	559.274
2019	844	Convocatoria Pacto para la Generación de Nuevo Conocimiento a Través de Proyectos de Investigación Científica en Ciencias Médicas y de la Salud	EXOESQUELETO PARA REHABILITACIÓN DE MIEMBRO SUPERIOR USANDO CONTROL INTELIGENTE Y REALIDAD VIRTUAL	Femenino	303.039	0	200.38	503.42
2019	844	Convocatoria Pacto para la Generación de Nuevo Conocimiento a Través de Proyectos de Investigación Científica en Ciencias Médicas y de la Salud	DIFERENCIAS DEL CURSO CLÍNICO, FUNCIÓN PULMONAR Y PATRÓN RESPIRATORIO DURANTE EL SUEÑO EN PACIENTES PEDIÁTRICOS CON FIBROSIS QUÍSTICA RESIDENTES A DISTINTAS ALTURAS SOBRE EL NIVEL DEL MAR EN UN PAÍS TROPICAL	Femenino	319.602	0	263.636	583.238
2019	844	Convocatoria Pacto para la Generación de Nuevo Conocimiento a Través de Proyectos de Investigación Científica en Ciencias Médicas y de la Salud	ESTRATEGIA PARA EL MEJORAMIENTO DEL ESTADO NUTRICIONAL DE ADULTOS MAYORES CON ALZHEIMER A TRAVÉS DEL DISEÑO DE ALIMENTOS TEXTURIZADOS Y ELEMENTOS DE LA GASTRONOMÍA COLOMBIANA.	Femenino	349.849	0	322.277	672.126
2019	844	Convocatoria Pacto para la Generación de Nuevo Conocimiento a Través de Proyectos de Investigación Científica en Ciencias Médicas y de la Salud	EVALUACIÓN IN VITRO DE LA ACTIVIDAD ANTITUMORAL DE PÉPTIDOS Y/O PROTEÍNAS DEL VENENO DE TITYUS MACROCHIRUS (BUTHIDAE), CROTALUS DURISSUS CUMANENSIS Y PTEROIS VOLITANS	Femenino	349.125	0	642.015	991.14
2019	844	Convocatoria Pacto para la Generación de Nuevo Conocimiento a Través de Proyectos de Investigación Científica en Ciencias Médicas y de la Salud	MODIFICACIÓN DE LA FUNCIÓN DE LA BARRERA HEMATOENCEFÁLICA IN VITRO E IN VIVO INDUCIDA POR VESÍCULAS EXTRACELULARES (EVS) DERIVADAS DE CÉLULAS INFECTADAS POR ZIKV	Femenino	332.781	0	481.852	814.633
2019	844	Convocatoria Pacto para la Generación de Nuevo Conocimiento a Través de Proyectos de Investigación Científica en Ciencias Médicas y de la Salud	DETERMINACIÓN DE LA DINÁMICA DE TRANSMISIÓN DE PLASMODIUM SPP EN ANOPHELES DARLINGI DEL AMAZONAS COLOMBIANO	Femenino	348.498	0	152.287	500.785
2019	844	Convocatoria Pacto para la Generación de Nuevo Conocimiento a Través de Proyectos de Investigación Científica en Ciencias Médicas y de la Salud	RELACIÓN ESTRUCTURA-ACTIVIDAD ANTI-CÁNCER DE FLAVONOIDES AISLADOS DE CHROMOLAENA TACOTANA SOBRE LÍNEAS CELULARES CANCEROSAS DE MAMA, PRÓSTATA Y CÉRVIX	Femenino	349.927	0	370.295	720.222
2019	844	Convocatoria Pacto para la Generación de Nuevo Conocimiento a Través de Proyectos de Investigación Científica en Ciencias Médicas y de la Salud	EFICACIA Y SEGURIDAD DEL ENTRENAMIENTO GRUPAL EN HABILIDADES DIALÉCTICO COMPORTAMENTALES EN ADOLESCENTES CON DEPRESIÓN Y DISREGULACIÓN EMOCIONAL	Femenino	259.932	0	138.494	398.426
2019	844	Convocatoria Pacto para la Generación de Nuevo Conocimiento a Través de Proyectos de Investigación Científica en Ciencias Médicas y de la Salud	EVALUACIÓN DE LA EFICACIA, EN UNIDADES DE CUIDADOS INTENSIVOS DE ADULTOS DE HOSPITALES DE VARIAS REGIONES DE COLOMBIA, DE DOS NIVELES DE FRECUENCIA DE REPOSICIONAMIENTO O CAMBIO POSTURAL EN LA REDUCCIÓN DE ÚLCERAS POR PRESIÓN: PROYECTO PENFUP FASE 2	Femenino	340.612	0	148.123	488.735
2019	844	Convocatoria Pacto para la Generación de Nuevo Conocimiento a Través de Proyectos de Investigación Científica en Ciencias Médicas y de la Salud	EXTRACTO ESTANDARIZADO DE TRITERPENOS NANO-VEHICULIZADOS QUE MODULAN LA HIPERGLUCEMIA Y RESISTENCIA A LA INSULINA EN	Masculino	346.6	0	621.804	968.404
2019	844	Convocatoria Pacto para la Generación de Nuevo Conocimiento a Través de Proyectos de Investigación Científica en Ciencias Médicas y de la Salud	NUEVOS ARN NO CODIFICANTES EXOSOMALES Y SU PAPEL EN LA PATOGÉNESIS DE LA ENFERMEDAD DE ALZHEIMER	Femenino	349.977	0	381.914	731.891
2019	844	Convocatoria Pacto para la Generación de Nuevo Conocimiento a Través de Proyectos de Investigación Científica en Ciencias Médicas y de la Salud	CARACTERIZACIÓN ETIOLÓGICA DEL SÍNDROME FEBRIL AGUDO INDIFERENCIADO (SFAI) EN DOS REGIONES DE COLOMBIA	Masculino	348.729	0	486.468	835.197
2019	844	Convocatoria Pacto para la Generación de Nuevo Conocimiento a Través de Proyectos de Investigación Científica en Ciencias Médicas y de la Salud	ANÁLISIS DE POLIMORFISMOS GENÉTICOS ASOCIADOS A LA COMORBILIDAD ENTRE LA ENFERMEDAD MENTAL SEVERA Y EL ABUSO O DEPENDENCIA A SUSTANCIAS PSICOACTIVAS EN UN SEMI AISLADO GENÉTICO PAISA	Masculino	220.35	0	185.369	405.719
2019	844	Convocatoria Pacto para la Generación de Nuevo Conocimiento a Través de Proyectos de Investigación Científica en Ciencias Médicas y de la Salud	DESCUBRIENDO LAS BASES GENÉTICAS HUMANAS DE LA TUBERCULOSIS (TB) Y LA SUSCEPTIBILIDAD MENDELIANA A LAS ENFERMEDADES MICOBACTERIANAS (MSMD) EN PACIENTES COLOMBIANOS VIH NEGATIVOS	Masculino	347.204	0	470.556	817.761
2019	844	Convocatoria Pacto para la Generación de Nuevo Conocimiento a Través de Proyectos de Investigación Científica en Ciencias Médicas y de la Salud	INEQUIDADES, CLASE SOCIAL Y SALUD. UNA CARTOGRAFÍA DESDE LOS MODOS DE VIDA EN COLOMBIA	Masculino	348.467	0	320.21	668.677
2019	844	Convocatoria Pacto para la Generación de Nuevo Conocimiento a Través de Proyectos de Investigación Científica en Ciencias Médicas y de la Salud	EFECTOS DE LA DEFICIENCIA DE G6PD SOBRE LA FOSFORILACIÓN Y CARBONILACIÓN DE COMPLEJOS DE PROTEÍNAS DE MEMBRANA DE ERITROCITOS HUMANOS INFECTADOS CON PLASMODIUM FALCIPARUM.	Masculino	349.97	0	340.9	690.87
2019	844	Convocatoria Pacto para la Generación de Nuevo Conocimiento a Través de Proyectos de Investigación Científica en Ciencias Médicas y de la Salud	NUEVOS FENOTIPOS DE PREECLAMPSIA SEVERA USANDO CAMBIOS HEMODINÁMICOS Y NIVELES DE COMPLEMENTO TERMINAL: UN ESTUDIO DE COHORTES PROSPECTIVO MULTICÉNTRICO.	Masculino	349.867	0	287.691	637.558
2019	844	Convocatoria Pacto para la Generación de Nuevo Conocimiento a Través de Proyectos de Investigación Científica en Ciencias Médicas y de la Salud	HERRAMIENTA DE APOYO A LA PREDICCIÓN DE LOS EFECTOS DE ANESTÉSICOS LOCALES VÍA NEUROAXIAL EPIDURAL A PARTIR DE TERMOGRAFÍA POR INFRARROJO	Masculino	344.353	0	402.102	746.455
2019	844	Convocatoria Pacto para la Generación de Nuevo Conocimiento a Través de Proyectos de Investigación Científica en Ciencias Médicas y de la Salud	ESTUDIO CUASI EXPERIMENTAL Y VALORACIÓN DEL PROCESO DE IMPLEMENTACIÓN DE LAS RUTAS INTEGRALES DE MANTENIMIENTO EN SALUD Y MATERNOPERINATAL EN EL CASCO URBANO Y UNA VEREDA DEL MUNICIPIO DE VISTA HERMOSA, META EN EL PERIODO 2020-2021	Masculino	350	0	162.572	512.572
2019	844	Convocatoria Pacto para la Generación de Nuevo Conocimiento a Través de Proyectos de Investigación Científica en Ciencias Médicas y de la Salud	CORRELACIÓN ENTRE CEPAS CIRCULANTES DE MYCOBACTERIUM TUBERCULOSIS PORTADORAS DE LA DELECIÓN RD174 Y/O CON DELECIÓN EN EL GEN KDPD, CON LA SEVERIDAD DE LA TUBERCULOSIS PULMONAR Y LA RESPUESTA INMUNE AL TRATAMIENTO	Masculino	349.173	0	219.24	568.413
2019	844	Convocatoria Pacto para la Generación de Nuevo Conocimiento a Través de Proyectos de Investigación Científica en Ciencias Médicas y de la Salud	ANÁLISIS FUNCIONAL CELULAR/MOLECULAR DE LA RNA POLIMERASA III A (POLR3A) ASOCIADO AL SÍNDROME PROGEROIDE NEONATAL (SÍNDROME DE WIEDEMANN-RAUTENSTRAUCH)	Masculino	341.1	0	311.867	652.967
2019	844	Convocatoria Pacto para la Generación de Nuevo Conocimiento a Través de Proyectos de Investigación Científica en Ciencias Médicas y de la Salud	RELACIÓN ENTRE VARIACIONES ANATÓMICAS DEL CAYADO DE LA AORTA, ANEURISMAS Y DISECCIÓN	Masculino	285.494	0	180.304	465.798
2019	844	Convocatoria Pacto para la Generación de Nuevo Conocimiento a Través de Proyectos de Investigación Científica en Ciencias Médicas y de la Salud	DISEÑO DE INHIBIDORES SELECTIVOS DE LA RECAPTACIÓN DE SEROTONINA (ISRS) POR UNA METODOLOGÍA QSAR. SÍNTESIS ENANTIOSELECTIVA Y EVALUACIÓN DE SU ACTIVIDAD CITOTÓXICA	Masculino	345.364	0	189.653	535.017
2019	844	Convocatoria Pacto para la Generación de Nuevo Conocimiento a Través de Proyectos de Investigación Científica en Ciencias Médicas y de la Salud	PRE-ECLAMPSIA Y METABOLÓMICA: ESTIMACIÓN DEL RIESGO EN GESTANTES COLOMBIANAS MEDIANTE LA APLICACIÓN DE NUEVAS ESTRATEGIAS EN ENFERMEDADES COMPLEJAS. PREMETA	Masculino	348.323	0	230.481	578.804
2019	844	Convocatoria Pacto para la Generación de Nuevo Conocimiento a Través de Proyectos de Investigación Científica en Ciencias Médicas y de la Salud	IMPACTO DE LA FRAGMENTACIÓN EN LA ATENCIÓN DE PACIENTES CON CÁNCER DE MAMA Y ESTÓMAGO EN EL RÉGIMEN CONTRIBUTIVO EN COLOMBIA	Masculino	315.015	0	135.006	450.021
2019	844	Convocatoria Pacto para la Generación de Nuevo Conocimiento a Través de Proyectos de Investigación Científica en Ciencias Médicas y de la Salud	PERFIL TRANSCRIPTÓMICO PARA DETERMINAR EL PAPEL DE LA VITAMINA D EN LA MODULACIÓN DE LA RESPUESTA INFLAMATORIA, ANTIVIRAL Y ESTRÉS CELULAR EN MACRÓFAGOS INFECTADOS POR EL VIRUS DENGUE	Masculino	349.325	0	197.085	546.41
2019	844	Convocatoria Pacto para la Generación de Nuevo Conocimiento a Través de Proyectos de Investigación Científica en Ciencias Médicas y de la Salud	ESTANDARIZACIÓN Y PREVALIDACIÓN DE UN MODELO DE ATENCIÓN INTEGRAL EN SALUD PARA PACIENTES CON ALTO RIESGO OBSTÉTRICO SOPORTADO POR UN SISTEMA INTELIGENTE DE TELEASISTENCIA DOMICILIARIO.	Masculino	350	0	430.369	780.369
2019	844	Convocatoria Pacto para la Generación de Nuevo Conocimiento a Través de Proyectos de Investigación Científica en Ciencias Médicas y de la Salud	DESARROLLO, IMPLEMENTACIÓN Y EVALUACIÓN DE UNA ESTRATEGIA DE TRANSFERENCIA DEL CONOCIMIENTO PARA APOYAR LA TOMA DE DECISIONES POLÍTICAS INFORMADAS POR LA EVIDENCIA A NIVEL NACIONAL EN COLOMBIA	Masculino	349.304	0	151.247	500.551
2019	844	Convocatoria Pacto para la Generación de Nuevo Conocimiento a Través de Proyectos de Investigación Científica en Ciencias Médicas y de la Salud	PLATAFORMA MULTIDIMENSIONAL PARA LA PREDICCIÓN DE LA CONDUCTA SUICIDA EN POBLACIÓN CON ENFERMEDAD MENTAL SEVERA	Masculino	247.889	0	182.486	430.375
2019	844	Convocatoria Pacto para la Generación de Nuevo Conocimiento a Través de Proyectos de Investigación Científica en Ciencias Médicas y de la Salud	PREVALENCIA Y FACTORES PSICOSOCIALES ASOCIADOS AL CONSUMO DE SISTEMAS ELECTRÓNICOS DE ADMINISTRACIÓN DE NICOTINA (SEAN) EN POBLACIÓN UNIVERSITARIA DE BOGOTÁ”	Masculino	349.995	0	162.598	512.593
2019	844	Convocatoria Pacto para la Generación de Nuevo Conocimiento a Través de Proyectos de Investigación Científica en Ciencias Médicas y de la Salud	IDENTIFICACIÓN DE MICRORNAS EXPRESADOS DIFERENCIALMENTE EN LESIONES PRENEOPLÁSICAS DEL CÉRVIX Y CÁNCER CERVICAL : APROXIMACIÓN A UNA HERRAMIENTA PARA DETECCIÓN TEMPRANA EN MUJERES VPH POSITIVO	Masculino	349.997	0	200.4	550.397
2019	844	Convocatoria Pacto para la Generación de Nuevo Conocimiento a Través de Proyectos de Investigación Científica en Ciencias Médicas y de la Salud	TELEASISTENCIA PARA MONITOREO DE OXIGENO DOMICILIARIO EN NEONATOS	Femenino	349.975	0	452.065	802.039
2019	844	Convocatoria Pacto para la Generación de Nuevo Conocimiento a Través de Proyectos de Investigación Científica en Ciencias Médicas y de la Salud	METABOLOMA SÉRICO Y RESPUESTA INMUNE CELULAR EN UNA COHORTE DE PACIENTES CON INFECCIÓN POR DENGUE Y SU RELACIÓN CON LA EXPOSICIÓN PREVIA AL VIRUS	Masculino	349.771	0	656.024	1005.79
2019	844	Convocatoria Pacto para la Generación de Nuevo Conocimiento a Través de Proyectos de Investigación Científica en Ciencias Médicas y de la Salud	GENERACIÓN DE QUIMIOSENSORES DEL NANOCOMPOSITO CELULOSA BACTERIANA/PUNTOS CUÁNTICOS/DITIOZONA APLICADO EN LA DETECCIÓN DE METALES PESADOS: CONTAMINANTES DE IMPACTO SOBRE LA SALUD AMBIENTAL.	Masculino	347.847	0	157.913	505.761
2021	896	Convocatoria Fortalecimiento de Capacidades Regionales de Investigación en Salud	OTORGAR APOYO ECONÓMICO A LA ENTIDAD EJECUTORA EN LA MODALIDAD DE RECUPERACIÓN CONTINGENTE, PARA LA FINANCIACIÓN DEL PROYECTO: EVALUACIÓN DE LA SUSCEPTIBILIDAD Y MECANISMOS DE RESISTENCIA A MEDICAMENTOS E INSECTICIDAS EN PARÁSITOS Y VECTORES DE ENFERMEDADES TROPICALES (DENGUE Y MAL DE CHAGAS) EN DOS REGIONES DEL DEPARTAMENTO DE CAQUETÁ, COMO UNA GUÍA DE VIGILANCIA PARA EL FORTALECIMIENTO DE LA SA…	Femenino	893.314	0	479.33	1372.64
2021	896	Convocatoria Fortalecimiento de Capacidades Regionales de Investigación en Salud	OTORGAR APOYO ECONÓMICO A LA ENTIDAD EJECUTORA EN LA MODALIDAD DE RECUPERACIÓN CONTINGENTE, PARA LA FINANCIACIÓN DEL PROYECTO: VIGILANCIA MOLECULAR DE ENFERMEDADES TRANSMITIDAS POR VECTORES ETVS Y ENFERMEDADES EMERGENTES EN LA REGIÓN DE LA ORINOQUÍA	Femenino	896.1	0	606.71	1502.81
2021	896	Convocatoria Fortalecimiento de Capacidades Regionales de Investigación en Salud	OTORGAR APOYO ECONÓMICO A LA ENTIDAD EJECUTORA EN LA MODALIDAD DE RECUPERACIÓN CONTINGENTE, PARA LA FI-NANCIACIÓN DEL PROYECTO FORTALECIMIENTO DE LA AUTONOMÍA ALIMENTARIA PARA EL MEJORAMIENTO DE LA SITUACIÓN NUTRICIONAL Y EL BUEN VIVIR DE LAS GESTANTES, LACTANTES Y MENORES DE 5 AÑOS DEL RESGUARDO INDÍGENA NASA PÁEZ HUILA, 2022-2024	Femenino	899.166	0	393.124	1292.29
2021	896	Convocatoria Fortalecimiento de Capacidades Regionales de Investigación en Salud	OTORGAR APOYO ECONÓMICO A LA ENTIDAD EJECUTORA EN LA MODALIDAD DE RECUPERACIÓN CONTINGENTE, PARA LA FI-NANCIACIÓN DEL PROYECTO GESTIÓN DEL CONOCIMIENTO SOBRE LOS EFECTOS DE LA VIOLENCIA EN LA SALUD EN EL PACIFICO NARIÑENSE DESDE EL MODELO DE LOS DETERMINANTES SOCIALES DE LA SALUD	Masculino	898.025	0	386	1284.02
2021	896	Convocatoria Fortalecimiento de Capacidades Regionales de Investigación en Salud	OTORGAR APOYO ECONÓMICO A LA ENTIDAD EJECUTORA EN LA MODALIDAD DE RECUPERACIÓN CONTINGENTE, PARA LA FI-NANCIACIÓN DEL PROYECTO EVALUACIÓN DE UNA ESTRATEGIA INTEGRAL PARA LA REDUCCIÓN DE LA MORBIMORTALIDAD MATERNO-PERINATAL Y EL FORTALECIMIENTO DE LA CAPACIDAD EN INVESTIGACIÓN EN EL DEPARTAMENTO DE LA GUAJIRA	Masculino	899.285	0	397.85	1297.13
2021	896	Convocatoria Fortalecimiento de Capacidades Regionales de Investigación en Salud	OTORGAR APOYO ECONÓMICO A LA ENTIDAD EJECUTORA EN LA MODALIDAD DE RECUPERACIÓN CONTINGENTE, PARA LA FI-NANCIACIÓN DEL PROYECTO EVALUACIÓN DE LA GESTIÓN DEL RIESGO EN TB PULMONAR EN CONTEXTOS ESPECÍFICOS DEL DEPARTAMENTO DE CAUCA, EN EL MARCO DE LA PANDEMIA COVID-19, 2020-2021	Femenino	611.047	0	266.781	877.829
2021	896	Convocatoria Fortalecimiento de Capacidades Regionales de Investigación en Salud	OTORGAR APOYO ECONÓMICO A LA ENTIDAD EJECUTORA EN LA MODALIDAD DE RECUPERACIÓN CONTINGENTE, PARA LA FINANCIACIÓN DEL PROYECTO: ANÁLISIS DE RIESGO POR EXPOSICIÓN DE LA POBLACIÓN BOYACENSE A SUBPRODUCTOS DE DESINFECCIÓN PRESENTES EN EL AGUA POTABLE Y LA FRACCIÓN ATRIBUIBLE AL CÁNCER	Masculino	899.952	0	748.074	1648.03
2021	896	Convocatoria Fortalecimiento de Capacidades Regionales de Investigación en Salud	OTORGAR APOYO ECONÓMICO A LA ENTIDAD EJECUTORA EN LA MODALIDAD DE RECUPERACIÓN CONTINGENTE, PARA LA FI-NANCIACIÓN DEL PROYECTO FRECUENCIA E INTENSIDAD DE LA RESISTENCIA A ORGANOFOSFORADOS Y PIRETROIDES Y SU ASOCIACIÓN CON MECANISMOS ENZIMÁTICOS Y DE SITIO BLANCO DE ACCIÓN EN POBLACIONES DE AEDES AEGYPTI (DÍPTERA: CULICIDAE) DEL DEPARTAMENTO DE CÓRDOBA	Masculino	743.971	0	462.227	1206.2
2021	896	Convocatoria Fortalecimiento de Capacidades Regionales de Investigación en Salud	OTORGAR APOYO ECONÓMICO A LA ENTIDAD EJECUTORA EN LA MODALIDAD DE RECUPERACIÓN CONTINGENTE, PARA LA FINANCIACIÓN DEL PROYECTO: EVALUACIÓN DE LOS FACTORES DE ESTRUCTURA Y PROCESOS QUE INFLUYEN EN LA CONFIABILIDAD Y VALIDEZ DE LOS RESULTADOS EMITIDOS POR LABORATORIOS CLÍNICOS DE LA RED DE SALUD PÚBLICA DE DOS MUNICIPIOS DEL PACIFICO COLOMBIANO	Masculino	843.377	0	362.252	1205.63
2021	896	Convocatoria Fortalecimiento de Capacidades Regionales de Investigación en Salud	OTORGAR APOYO ECONÓMICO A LA ENTIDAD EJECUTORA EN LA MODALIDAD DE RECUPERACIÓN CONTINGENTE, PARA LA FINANCIACIÓN DEL PROYECTO: PROMOCIÓN E INTERVENCIÓN PSICOEDUCATIVA DIGITAL, CON ENFOQUE INTERCULTURAL PARA INCIDIR EN RIESGOS Y PROTECTORES EN SALUD MENTAL PRODUCIDOS O POTENCIADOS POR LA PANDEMIA EN JÓVENES ESCOLARIZADOS DEL MAGDALENA Y LA GUAJIRA	Femenino	843.377	0	527.833	1371.21
2021	896	Convocatoria Fortalecimiento de Capacidades Regionales de Investigación en Salud	OTORGAR APOYO ECONÓMICO A LA ENTIDAD EJECUTORA EN LA MODALIDAD DE RECUPERACIÓN CONTINGENTE, PARA LA FINANCIACIÓN DEL PROYECTO: BIODISEÑO: UNA OPORTUNIDAD PARA MEJORAR EL MANEJO DE LA ENFERMEDAD CARDIOVASCULAR EN EL TOLIMA	Masculino	898.442	0	457.435	1355.88
2021	896	Convocatoria Fortalecimiento de Capacidades Regionales de Investigación en Salud	OTORGAR APOYO ECONÓMICO A LA ENTIDAD EJECUTORA EN LA MODALIDAD DE RECUPERACIÓN CONTINGENTE, PARA LA FINANCIACIÓN DEL PROYECTO: IDENTIFICACIÓN Y CARACTERIZACIÓN DE CLOSTRIDIUM PERFRINGENS CIRCULANTE EN HUMANOS, ANIMALES Y ALIMENTOS EN EL DEPARTAMENTO DE BOYACÁ – COLOMBIA	Femenino	894.442	0	462.283	1356.72
2021	896	Convocatoria Fortalecimiento de Capacidades Regionales de Investigación en Salud	OTORGAR APOYO ECONÓMICO A LA ENTIDAD EJECUTORA EN LA MODALIDAD DE RECUPERACIÓN CONTINGENTE, PARA LA FINANCIACIÓN DEL PROYECTO: DESARROLLO DE UNA HARINA VEGETAL FORTIFICADA CON HIERRO OBTENIDO DEL PROCESAMIENTO ENZIMÁTICO CONTROLADO DE LA SANGRE DE BOVINO, COMO FUTURA ESTRATEGIA PARA AUMENTAR LA DISPONIBILIDAD DE HIERRO HEMÍNICO EN LA DIETA DE LAS FAMILIAS CON NIÑOS MENORES DE 5 AÑOS DEL DEPARTAME…	Femenino	899.62	0	1657.81	2557.43
2021	896	Convocatoria Fortalecimiento de Capacidades Regionales de Investigación en Salud	OTORGAR APOYO ECONÓMICO A LA ENTIDAD EJECUTORA EN LA MODALIDAD DE RECUPERACIÓN CONTINGENTE, PARA LA FINANCIACIÓN DEL PROYECTO: EVALUACIÓN IN VITRO DEL CITRATO Y DERIVADOS DE L-CARNITINA EN COMBINACIÓN CON DOCETAXEL COMO POTENCIAL ESTRATEGIA QUIMIOTERAPEUTICA CONTRA EL CÁNCER DE PRÓSTATA	Masculino	899.891	0	1103.47	2003.36
2021	896	Convocatoria Fortalecimiento de Capacidades Regionales de Investigación en Salud	OTORGAR APOYO ECONÓMICO A LA ENTIDAD EJECUTORA EN LA MODALIDAD DE RECUPERACIÓN CONTINGENTE, PARA LA FI-NANCIACIÓN DEL PROYECTO EVALUACIÓN PRE-CLÍNICA DE UNA NANOFORMULACION BASADA EN UN EXTRACTO NATURAL CON POTENCIAL ACTIVIDAD ANTIOBESOGENICA Y ANTIDIABÉTICA	Masculino	899.425	0	643.43	1542.85
2021	896	Convocatoria Fortalecimiento de Capacidades Regionales de Investigación en Salud	OTORGAR APOYO ECONÓMICO A LA ENTIDAD EJECUTORA EN LA MODALIDAD DE RECUPERACIÓN CONTINGENTE, PARA LA FI-NANCIACIÓN DEL PROYECTO EVALUACIÓN DEL EFECTO PROTECTOR DE INDUCTORES DEL FACTOR DE TRANSCRIPCIÓN NRF2 CONTRA LA MIELOTOXICIDAD Y LA NEUROPATÍA PERIFÉRICA INDUCIDAS POR DOCETAXEL EN UN MODELO PRECLÍNICO ANIMAL	Masculino	894.021	0	1310.61	2204.63
2021	896	Convocatoria Fortalecimiento de Capacidades Regionales de Investigación en Salud	OTORGAR APOYO ECONÓMICO A LA ENTIDAD EJECUTORA EN LA MODALIDAD DE RECUPERACIÓN CONTINGENTE, PARA LA FINANCIACIÓN DEL PROYECTO IMPLEMENTACIÓN DE UN ESTUDIO DE VIGILANCIA GENÓMICA DE SARS- COV- 2 PARA EL FORTALECIMIENTO EPIDEMIOLÓGICO DE COVID-19 EN EL DEPARTAMENTO DE NORTE DE SANTANDER.	Masculino	898.448	0	598.156	1496.6
2021	896	Convocatoria Fortalecimiento de Capacidades Regionales de Investigación en Salud	OTORGAR APOYO ECONÓMICO A LA ENTIDAD EJECUTORA EN LA MODALIDAD DE RECUPERACIÓN CONTINGENTE, PARA LA FINANCIACIÓN DEL PROYECTO: APORTES A LA INDEPENDENCIA Y SEGURIDAD BIOTECNOLÓGICA A TRAVÉS DEL DESARROLLO DE HERRAMIENTAS DIAGNÓSTICAS COMO INICIATIVA DE I+D PARA ATENDER PROBLEMÁTICAS ASOCIADAS A SARS-COV-2 Y OTROS AGENTES BIOLÓGICOS DE ALTO RIESGO EN LA REGIÓN CARIBE	Masculino	898.633	0	3480.96	4379.59

## Sheet: Becas
BECAS, CRÉDITOS BECAS PARA DOCTORADO Y ESTANCIAS POSDOCTORALES
Fuente: Oficina Asesora de Planeación e Innovación Institucional
Nota: Información de montos asignados representados en millones de pesos
No. Convocatoria	Año de la convocatoria	Nombre Convocatoria	Modalidad Estandar	Ambito	Sexo	Monto maximo por beneficiario Millones
568	2012	Estudios de Doctorado en el Exterior Año 2012 Conformación de un Banco de Elegibles	Doctorado	Exterior	Masculino	475
568	2012	Estudios de Doctorado en el Exterior Año 2012 Conformación de un Banco de Elegibles	Doctorado	Exterior	Femenino	475
568	2012	Estudios de Doctorado en el Exterior Año 2012 Conformación de un Banco de Elegibles	Doctorado	Exterior	Masculino	475
568	2012	Estudios de Doctorado en el Exterior Año 2012 Conformación de un Banco de Elegibles	Doctorado	Exterior	Masculino	475
568	2012	Estudios de Doctorado en el Exterior Año 2012 Conformación de un Banco de Elegibles	Doctorado	Exterior	Femenino	475
568	2012	Estudios de Doctorado en el Exterior Año 2012 Conformación de un Banco de Elegibles	Doctorado	Exterior	Masculino	475
568	2012	Estudios de Doctorado en el Exterior Año 2012 Conformación de un Banco de Elegibles	Doctorado	Exterior	Masculino	475
568	2012	Estudios de Doctorado en el Exterior Año 2012 Conformación de un Banco de Elegibles	Doctorado	Exterior	Masculino	475
568	2012	Estudios de Doctorado en el Exterior Año 2012 Conformación de un Banco de Elegibles	Doctorado	Exterior	Femenino	475
568	2012	Estudios de Doctorado en el Exterior Año 2012 Conformación de un Banco de Elegibles	Doctorado	Exterior	Masculino	475
568	2012	Estudios de Doctorado en el Exterior Año 2012 Conformación de un Banco de Elegibles	Doctorado	Exterior	Masculino	475
568	2012	Estudios de Doctorado en el Exterior Año 2012 Conformación de un Banco de Elegibles	Doctorado	Exterior	Masculino	475
568	2012	Estudios de Doctorado en el Exterior Año 2012 Conformación de un Banco de Elegibles	Doctorado	Exterior	Femenino	475
568	2012	Estudios de Doctorado en el Exterior Año 2012 Conformación de un Banco de Elegibles	Doctorado	Exterior	Masculino	475
568	2012	Estudios de Doctorado en el Exterior Año 2012 Conformación de un Banco de Elegibles	Doctorado	Exterior	Femenino	475
568	2012	Estudios de Doctorado en el Exterior Año 2012 Conformación de un Banco de Elegibles	Doctorado	Exterior	Masculino	475
568	2012	Estudios de Doctorado en el Exterior Año 2012 Conformación de un Banco de Elegibles	Doctorado	Exterior	Masculino	475
568	2012	Estudios de Doctorado en el Exterior Año 2012 Conformación de un Banco de Elegibles	Doctorado	Exterior	Femenino	475
568	2012	Estudios de Doctorado en el Exterior Año 2012 Conformación de un Banco de Elegibles	Doctorado	Exterior	Femenino	475
568	2012	Estudios de Doctorado en el Exterior Año 2012 Conformación de un Banco de Elegibles	Doctorado	Exterior	Femenino	475
568	2012	Estudios de Doctorado en el Exterior Año 2012 Conformación de un Banco de Elegibles	Doctorado	Exterior	Femenino	475
568	2012	Estudios de Doctorado en el Exterior Año 2012 Conformación de un Banco de Elegibles	Doctorado	Exterior	Femenino	475
568	2012	Estudios de Doctorado en el Exterior Año 2012 Conformación de un Banco de Elegibles	Doctorado	Exterior	Masculino	475
568	2012	Estudios de Doctorado en el Exterior Año 2012 Conformación de un Banco de Elegibles	Doctorado	Exterior	Masculino	475
568	2012	Estudios de Doctorado en el Exterior Año 2012 Conformación de un Banco de Elegibles	Doctorado	Exterior	Masculino	475
568	2012	Estudios de Doctorado en el Exterior Año 2012 Conformación de un Banco de Elegibles	Doctorado	Exterior	Masculino	475
568	2012	Estudios de Doctorado en el Exterior Año 2012 Conformación de un Banco de Elegibles	Doctorado	Exterior	Femenino	475
568	2012	Estudios de Doctorado en el Exterior Año 2012 Conformación de un Banco de Elegibles	Doctorado	Exterior	Masculino	475
568	2012	Estudios de Doctorado en el Exterior Año 2012 Conformación de un Banco de Elegibles	Doctorado	Exterior	Femenino	475
568	2012	Estudios de Doctorado en el Exterior Año 2012 Conformación de un Banco de Elegibles	Doctorado	Exterior	Femenino	475
568	2012	Estudios de Doctorado en el Exterior Año 2012 Conformación de un Banco de Elegibles	Doctorado	Exterior	Masculino	475
568	2012	Estudios de Doctorado en el Exterior Año 2012 Conformación de un Banco de Elegibles	Doctorado	Exterior	Masculino	475
568	2012	Estudios de Doctorado en el Exterior Año 2012 Conformación de un Banco de Elegibles	Doctorado	Exterior	Femenino	475
568	2012	Estudios de Doctorado en el Exterior Año 2012 Conformación de un Banco de Elegibles	Doctorado	Exterior	Femenino	475
568	2012	Estudios de Doctorado en el Exterior Año 2012 Conformación de un Banco de Elegibles	Doctorado	Exterior	Masculino	475
568	2012	Estudios de Doctorado en el Exterior Año 2012 Conformación de un Banco de Elegibles	Doctorado	Exterior	Femenino	475
568	2012	Estudios de Doctorado en el Exterior Año 2012 Conformación de un Banco de Elegibles	Doctorado	Exterior	Masculino	475
568	2012	Estudios de Doctorado en el Exterior Año 2012 Conformación de un Banco de Elegibles	Doctorado	Exterior	Masculino	475
568	2012	Estudios de Doctorado en el Exterior Año 2012 Conformación de un Banco de Elegibles	Doctorado	Exterior	Masculino	475
568	2012	Estudios de Doctorado en el Exterior Año 2012 Conformación de un Banco de Elegibles	Doctorado	Exterior	Masculino	475
568	2012	Estudios de Doctorado en el Exterior Año 2012 Conformación de un Banco de Elegibles	Doctorado	Exterior	Femenino	475
568	2012	Estudios de Doctorado en el Exterior Año 2012 Conformación de un Banco de Elegibles	Doctorado	Exterior	Femenino	475
568	2012	Estudios de Doctorado en el Exterior Año 2012 Conformación de un Banco de Elegibles	Doctorado	Exterior	Femenino	475
568	2012	Estudios de Doctorado en el Exterior Año 2012 Conformación de un Banco de Elegibles	Doctorado	Exterior	Masculino	475
568	2012	Estudios de Doctorado en el Exterior Año 2012 Conformación de un Banco de Elegibles	Doctorado	Exterior	Masculino	475
568	2012	Estudios de Doctorado en el Exterior Año 2012 Conformación de un Banco de Elegibles	Doctorado	Exterior	Femenino	475
568	2012	Estudios de Doctorado en el Exterior Año 2012 Conformación de un Banco de Elegibles	Doctorado	Exterior	Masculino	475
568	2012	Estudios de Doctorado en el Exterior Año 2012 Conformación de un Banco de Elegibles	Doctorado	Exterior	Femenino	475
568	2012	Estudios de Doctorado en el Exterior Año 2012 Conformación de un Banco de Elegibles	Doctorado	Exterior	Femenino	475
568	2012	Estudios de Doctorado en el Exterior Año 2012 Conformación de un Banco de Elegibles	Doctorado	Exterior	Femenino	475
568	2012	Estudios de Doctorado en el Exterior Año 2012 Conformación de un Banco de Elegibles	Doctorado	Exterior	Femenino	475
568	2012	Estudios de Doctorado en el Exterior Año 2012 Conformación de un Banco de Elegibles	Doctorado	Exterior	Masculino	475
568	2012	Estudios de Doctorado en el Exterior Año 2012 Conformación de un Banco de Elegibles	Doctorado	Exterior	Masculino	475
568	2012	Estudios de Doctorado en el Exterior Año 2012 Conformación de un Banco de Elegibles	Doctorado	Exterior	Femenino	475
568	2012	Estudios de Doctorado en el Exterior Año 2012 Conformación de un Banco de Elegibles	Doctorado	Exterior	Femenino	475
568	2012	Estudios de Doctorado en el Exterior Año 2012 Conformación de un Banco de Elegibles	Doctorado	Exterior	Masculino	475
568	2012	Estudios de Doctorado en el Exterior Año 2012 Conformación de un Banco de Elegibles	Doctorado	Exterior	Masculino	475
568	2012	Estudios de Doctorado en el Exterior Año 2012 Conformación de un Banco de Elegibles	Doctorado	Exterior	Femenino	475
568	2012	Estudios de Doctorado en el Exterior Año 2012 Conformación de un Banco de Elegibles	Doctorado	Exterior	Femenino	475
568	2012	Estudios de Doctorado en el Exterior Año 2012 Conformación de un Banco de Elegibles	Doctorado	Exterior	Masculino	475
568	2012	Estudios de Doctorado en el Exterior Año 2012 Conformación de un Banco de Elegibles	Doctorado	Exterior	Masculino	475
568	2012	Estudios de Doctorado en el Exterior Año 2012 Conformación de un Banco de Elegibles	Doctorado	Exterior	Masculino	475
568	2012	Estudios de Doctorado en el Exterior Año 2012 Conformación de un Banco de Elegibles	Doctorado	Exterior	Femenino	475
568	2012	Estudios de Doctorado en el Exterior Año 2012 Conformación de un Banco de Elegibles	Doctorado	Exterior	Masculino	475
568	2012	Estudios de Doctorado en el Exterior Año 2012 Conformación de un Banco de Elegibles	Doctorado	Exterior	Masculino	475
568	2012	Estudios de Doctorado en el Exterior Año 2012 Conformación de un Banco de Elegibles	Doctorado	Exterior	Femenino	475
568	2012	Estudios de Doctorado en el Exterior Año 2012 Conformación de un Banco de Elegibles	Doctorado	Exterior	Femenino	475
568	2012	Estudios de Doctorado en el Exterior Año 2012 Conformación de un Banco de Elegibles	Doctorado	Exterior	Masculino	475
568	2012	Estudios de Doctorado en el Exterior Año 2012 Conformación de un Banco de Elegibles	Doctorado	Exterior	Masculino	475
568	2012	Estudios de Doctorado en el Exterior Año 2012 Conformación de un Banco de Elegibles	Doctorado	Exterior	Masculino	475
568	2012	Estudios de Doctorado en el Exterior Año 2012 Conformación de un Banco de Elegibles	Doctorado	Exterior	Femenino	475
568	2012	Estudios de Doctorado en el Exterior Año 2012 Conformación de un Banco de Elegibles	Doctorado	Exterior	Masculino	475
568	2012	Estudios de Doctorado en el Exterior Año 2012 Conformación de un Banco de Elegibles	Doctorado	Exterior	Masculino	475
568	2012	Estudios de Doctorado en el Exterior Año 2012 Conformación de un Banco de Elegibles	Doctorado	Exterior	Masculino	475
568	2012	Estudios de Doctorado en el Exterior Año 2012 Conformación de un Banco de Elegibles	Doctorado	Exterior	Masculino	475
568	2012	Estudios de Doctorado en el Exterior Año 2012 Conformación de un Banco de Elegibles	Doctorado	Exterior	Femenino	475
568	2012	Estudios de Doctorado en el Exterior Año 2012 Conformación de un Banco de Elegibles	Doctorado	Exterior	Masculino	475
568	2012	Estudios de Doctorado en el Exterior Año 2012 Conformación de un Banco de Elegibles	Doctorado	Exterior	Masculino	475
568	2012	Estudios de Doctorado en el Exterior Año 2012 Conformación de un Banco de Elegibles	Doctorado	Exterior	Femenino	475
568	2012	Estudios de Doctorado en el Exterior Año 2012 Conformación de un Banco de Elegibles	Doctorado	Exterior	Masculino	475
568	2012	Estudios de Doctorado en el Exterior Año 2012 Conformación de un Banco de Elegibles	Doctorado	Exterior	Masculino	475
568	2012	Estudios de Doctorado en el Exterior Año 2012 Conformación de un Banco de Elegibles	Doctorado	Exterior	Femenino	475
568	2012	Estudios de Doctorado en el Exterior Año 2012 Conformación de un Banco de Elegibles	Doctorado	Exterior	Masculino	475
568	2012	Estudios de Doctorado en el Exterior Año 2012 Conformación de un Banco de Elegibles	Doctorado	Exterior	Femenino	475
568	2012	Estudios de Doctorado en el Exterior Año 2012 Conformación de un Banco de Elegibles	Doctorado	Exterior	Masculino	475
568	2012	Estudios de Doctorado en el Exterior Año 2012 Conformación de un Banco de Elegibles	Doctorado	Exterior	Masculino	475
568	2012	Estudios de Doctorado en el Exterior Año 2012 Conformación de un Banco de Elegibles	Doctorado	Exterior	Masculino	475
568	2012	Estudios de Doctorado en el Exterior Año 2012 Conformación de un Banco de Elegibles	Doctorado	Exterior	Femenino	475
568	2012	Estudios de Doctorado en el Exterior Año 2012 Conformación de un Banco de Elegibles	Doctorado	Exterior	Femenino	475
568	2012	Estudios de Doctorado en el Exterior Año 2012 Conformación de un Banco de Elegibles	Doctorado	Exterior	Femenino	475
568	2012	Estudios de Doctorado en el Exterior Año 2012 Conformación de un Banco de Elegibles	Doctorado	Exterior	Femenino	475
568	2012	Estudios de Doctorado en el Exterior Año 2012 Conformación de un Banco de Elegibles	Doctorado	Exterior	Masculino	475
568	2012	Estudios de Doctorado en el Exterior Año 2012 Conformación de un Banco de Elegibles	Doctorado	Exterior	Masculino	475
568	2012	Estudios de Doctorado en el Exterior Año 2012 Conformación de un Banco de Elegibles	Doctorado	Exterior	Masculino	475
568	2012	Estudios de Doctorado en el Exterior Año 2012 Conformación de un Banco de Elegibles	Doctorado	Exterior	Masculino	475
568	2012	Estudios de Doctorado en el Exterior Año 2012 Conformación de un Banco de Elegibles	Doctorado	Exterior	Masculino	475
568	2012	Estudios de Doctorado en el Exterior Año 2012 Conformación de un Banco de Elegibles	Doctorado	Exterior	Masculino	475
568	2012	Estudios de Doctorado en el Exterior Año 2012 Conformación de un Banco de Elegibles	Doctorado	Exterior	Masculino	475
568	2012	Estudios de Doctorado en el Exterior Año 2012 Conformación de un Banco de Elegibles	Doctorado	Exterior	Femenino	475
568	2012	Estudios de Doctorado en el Exterior Año 2012 Conformación de un Banco de Elegibles	Doctorado	Exterior	Masculino	475
568	2012	Estudios de Doctorado en el Exterior Año 2012 Conformación de un Banco de Elegibles	Doctorado	Exterior	Masculino	475
568	2012	Estudios de Doctorado en el Exterior Año 2012 Conformación de un Banco de Elegibles	Doctorado	Exterior	Femenino	475
568	2012	Estudios de Doctorado en el Exterior Año 2012 Conformación de un Banco de Elegibles	Doctorado	Exterior	Femenino	475
568	2012	Estudios de Doctorado en el Exterior Año 2012 Conformación de un Banco de Elegibles	Doctorado	Exterior	Femenino	475
568	2012	Estudios de Doctorado en el Exterior Año 2012 Conformación de un Banco de Elegibles	Doctorado	Exterior	Masculino	475
568	2012	Estudios de Doctorado en el Exterior Año 2012 Conformación de un Banco de Elegibles	Doctorado	Exterior	Femenino	475
568	2012	Estudios de Doctorado en el Exterior Año 2012 Conformación de un Banco de Elegibles	Doctorado	Exterior	Masculino	475
568	2012	Estudios de Doctorado en el Exterior Año 2012 Conformación de un Banco de Elegibles	Doctorado	Exterior	Masculino	475
568	2012	Estudios de Doctorado en el Exterior Año 2012 Conformación de un Banco de Elegibles	Doctorado	Exterior	Femenino	475
568	2012	Estudios de Doctorado en el Exterior Año 2012 Conformación de un Banco de Elegibles	Doctorado	Exterior	Masculino	475
568	2012	Estudios de Doctorado en el Exterior Año 2012 Conformación de un Banco de Elegibles	Doctorado	Exterior	Femenino	475
568	2012	Estudios de Doctorado en el Exterior Año 2012 Conformación de un Banco de Elegibles	Doctorado	Exterior	Masculino	475
568	2012	Estudios de Doctorado en el Exterior Año 2012 Conformación de un Banco de Elegibles	Doctorado	Exterior	Femenino	475
568	2012	Estudios de Doctorado en el Exterior Año 2012 Conformación de un Banco de Elegibles	Doctorado	Exterior	Masculino	475
568	2012	Estudios de Doctorado en el Exterior Año 2012 Conformación de un Banco de Elegibles	Doctorado	Exterior	Masculino	475
568	2012	Estudios de Doctorado en el Exterior Año 2012 Conformación de un Banco de Elegibles	Doctorado	Exterior	Femenino	475
568	2012	Estudios de Doctorado en el Exterior Año 2012 Conformación de un Banco de Elegibles	Doctorado	Exterior	Masculino	475
568	2012	Estudios de Doctorado en el Exterior Año 2012 Conformación de un Banco de Elegibles	Doctorado	Exterior	Masculino	475
568	2012	Estudios de Doctorado en el Exterior Año 2012 Conformación de un Banco de Elegibles	Doctorado	Exterior	Femenino	475
568	2012	Estudios de Doctorado en el Exterior Año 2012 Conformación de un Banco de Elegibles	Doctorado	Exterior	Masculino	475
568	2012	Estudios de Doctorado en el Exterior Año 2012 Conformación de un Banco de Elegibles	Doctorado	Exterior	Masculino	475
568	2012	Estudios de Doctorado en el Exterior Año 2012 Conformación de un Banco de Elegibles	Doctorado	Exterior	Masculino	475
568	2012	Estudios de Doctorado en el Exterior Año 2012 Conformación de un Banco de Elegibles	Doctorado	Exterior	Masculino	475
568	2012	Estudios de Doctorado en el Exterior Año 2012 Conformación de un Banco de Elegibles	Doctorado	Exterior	Masculino	475
568	2012	Estudios de Doctorado en el Exterior Año 2012 Conformación de un Banco de Elegibles	Doctorado	Exterior	Masculino	475
568	2012	Estudios de Doctorado en el Exterior Año 2012 Conformación de un Banco de Elegibles	Doctorado	Exterior	Masculino	475
568	2012	Estudios de Doctorado en el Exterior Año 2012 Conformación de un Banco de Elegibles	Doctorado	Exterior	Masculino	475
568	2012	Estudios de Doctorado en el Exterior Año 2012 Conformación de un Banco de Elegibles	Doctorado	Exterior	Femenino	475
568	2012	Estudios de Doctorado en el Exterior Año 2012 Conformación de un Banco de Elegibles	Doctorado	Exterior	Masculino	475
568	2012	Estudios de Doctorado en el Exterior Año 2012 Conformación de un Banco de Elegibles	Doctorado	Exterior	Masculino	475
568	2012	Estudios de Doctorado en el Exterior Año 2012 Conformación de un Banco de Elegibles	Doctorado	Exterior	Masculino	475
568	2012	Estudios de Doctorado en el Exterior Año 2012 Conformación de un Banco de Elegibles	Doctorado	Exterior	Masculino	475
568	2012	Estudios de Doctorado en el Exterior Año 2012 Conformación de un Banco de Elegibles	Doctorado	Exterior	Masculino	475
568	2012	Estudios de Doctorado en el Exterior Año 2012 Conformación de un Banco de Elegibles	Doctorado	Exterior	Masculino	475
568	2012	Estudios de Doctorado en el Exterior Año 2012 Conformación de un Banco de Elegibles	Doctorado	Exterior	Femenino	475
568	2012	Estudios de Doctorado en el Exterior Año 2012 Conformación de un Banco de Elegibles	Doctorado	Exterior	Masculino	475
568	2012	Estudios de Doctorado en el Exterior Año 2012 Conformación de un Banco de Elegibles	Doctorado	Exterior	Masculino	475
568	2012	Estudios de Doctorado en el Exterior Año 2012 Conformación de un Banco de Elegibles	Doctorado	Exterior	Masculino	475
568	2012	Estudios de Doctorado en el Exterior Año 2012 Conformación de un Banco de Elegibles	Doctorado	Exterior	Masculino	475
568	2012	Estudios de Doctorado en el Exterior Año 2012 Conformación de un Banco de Elegibles	Doctorado	Exterior	Masculino	475
568	2012	Estudios de Doctorado en el Exterior Año 2012 Conformación de un Banco de Elegibles	Doctorado	Exterior	Masculino	475
568	2012	Estudios de Doctorado en el Exterior Año 2012 Conformación de un Banco de Elegibles	Doctorado	Exterior	Femenino	475
568	2012	Estudios de Doctorado en el Exterior Año 2012 Conformación de un Banco de Elegibles	Doctorado	Exterior	Masculino	475
568	2012	Estudios de Doctorado en el Exterior Año 2012 Conformación de un Banco de Elegibles	Doctorado	Exterior	Masculino	475
568	2012	Estudios de Doctorado en el Exterior Año 2012 Conformación de un Banco de Elegibles	Doctorado	Exterior	Masculino	475
568	2012	Estudios de Doctorado en el Exterior Año 2012 Conformación de un Banco de Elegibles	Doctorado	Exterior	Masculino	475
568	2012	Estudios de Doctorado en el Exterior Año 2012 Conformación de un Banco de Elegibles	Doctorado	Exterior	Masculino	475
568	2012	Estudios de Doctorado en el Exterior Año 2012 Conformación de un Banco de Elegibles	Doctorado	Exterior	Masculino	475
568	2012	Estudios de Doctorado en el Exterior Año 2012 Conformación de un Banco de Elegibles	Doctorado	Exterior	Masculino	475
568	2012	Estudios de Doctorado en el Exterior Año 2012 Conformación de un Banco de Elegibles	Doctorado	Exterior	Masculino	475
568	2012	Estudios de Doctorado en el Exterior Año 2012 Conformación de un Banco de Elegibles	Doctorado	Exterior	Femenino	475
568	2012	Estudios de Doctorado en el Exterior Año 2012 Conformación de un Banco de Elegibles	Doctorado	Exterior	Masculino	475
568	2012	Estudios de Doctorado en el Exterior Año 2012 Conformación de un Banco de Elegibles	Doctorado	Exterior	Masculino	475
568	2012	Estudios de Doctorado en el Exterior Año 2012 Conformación de un Banco de Elegibles	Doctorado	Exterior	Masculino	475
568	2012	Estudios de Doctorado en el Exterior Año 2012 Conformación de un Banco de Elegibles	Doctorado	Exterior	Masculino	475
568	2012	Estudios de Doctorado en el Exterior Año 2012 Conformación de un Banco de Elegibles	Doctorado	Exterior	Masculino	475
568	2012	Estudios de Doctorado en el Exterior Año 2012 Conformación de un Banco de Elegibles	Doctorado	Exterior	Masculino	475
568	2012	Estudios de Doctorado en el Exterior Año 2012 Conformación de un Banco de Elegibles	Doctorado	Exterior	Masculino	475
568	2012	Estudios de Doctorado en el Exterior Año 2012 Conformación de un Banco de Elegibles	Doctorado	Exterior	Femenino	475
568	2012	Estudios de Doctorado en el Exterior Año 2012 Conformación de un Banco de Elegibles	Doctorado	Exterior	Femenino	475
568	2012	Estudios de Doctorado en el Exterior Año 2012 Conformación de un Banco de Elegibles	Doctorado	Exterior	Masculino	475
568	2012	Estudios de Doctorado en el Exterior Año 2012 Conformación de un Banco de Elegibles	Doctorado	Exterior	Femenino	475
568	2012	Estudios de Doctorado en el Exterior Año 2012 Conformación de un Banco de Elegibles	Doctorado	Exterior	Masculino	475
568	2012	Estudios de Doctorado en el Exterior Año 2012 Conformación de un Banco de Elegibles	Doctorado	Exterior	Femenino	475
568	2012	Estudios de Doctorado en el Exterior Año 2012 Conformación de un Banco de Elegibles	Doctorado	Exterior	Femenino	475
568	2012	Estudios de Doctorado en el Exterior Año 2012 Conformación de un Banco de Elegibles	Doctorado	Exterior	Masculino	475
568	2012	Estudios de Doctorado en el Exterior Año 2012 Conformación de un Banco de Elegibles	Doctorado	Exterior	Femenino	475
568	2012	Estudios de Doctorado en el Exterior Año 2012 Conformación de un Banco de Elegibles	Doctorado	Exterior	Femenino	475
568	2012	Estudios de Doctorado en el Exterior Año 2012 Conformación de un Banco de Elegibles	Doctorado	Exterior	Femenino	475
568	2012	Estudios de Doctorado en el Exterior Año 2012 Conformación de un Banco de Elegibles	Doctorado	Exterior	Masculino	475
568	2012	Estudios de Doctorado en el Exterior Año 2012 Conformación de un Banco de Elegibles	Doctorado	Exterior	Masculino	475
568	2012	Estudios de Doctorado en el Exterior Año 2012 Conformación de un Banco de Elegibles	Doctorado	Exterior	Masculino	475
568	2012	Estudios de Doctorado en el Exterior Año 2012 Conformación de un Banco de Elegibles	Doctorado	Exterior	Femenino	475
568	2012	Estudios de Doctorado en el Exterior Año 2012 Conformación de un Banco de Elegibles	Doctorado	Exterior	Femenino	475
568	2012	Estudios de Doctorado en el Exterior Año 2012 Conformación de un Banco de Elegibles	Doctorado	Exterior	Femenino	475
568	2012	Estudios de Doctorado en el Exterior Año 2012 Conformación de un Banco de Elegibles	Doctorado	Exterior	Masculino	475
568	2012	Estudios de Doctorado en el Exterior Año 2012 Conformación de un Banco de Elegibles	Doctorado	Exterior	Masculino	475
568	2012	Estudios de Doctorado en el Exterior Año 2012 Conformación de un Banco de Elegibles	Doctorado	Exterior	Masculino	475
568	2012	Estudios de Doctorado en el Exterior Año 2012 Conformación de un Banco de Elegibles	Doctorado	Exterior	Masculino	475
568	2012	Estudios de Doctorado en el Exterior Año 2012 Conformación de un Banco de Elegibles	Doctorado	Exterior	Masculino	475
[truncated: 4,634 more rows]

## Sheet: Expediciones Científicas
EXPEDICIONES CIENTÍFICAS APOYADAS POR MINCIENCIAS Y ALIADOS
[truncated: 16 more rows]

## Sheet: Ideas para el cambio
GRUPOS DE INTERÉS QUE SE FORTALECEN A TRAVÉS DE PROCESOS DE APROPIACIÓN SOCIAL DE CONOCIMIENTO Y CULTURA CIENTÍFICA
[truncated: 22 more rows]

[truncated: 1 more sheets: Jóvenes]
